# Supplementary material for: A FRET-based respirasome assembly screen identifies spleen tyrosine kinase as a target to improve muscle mitochondrial respiration and exercise performance in mice
Source: Nat Commun. 2023 Jan 25;14:312. doi: 10.1038/s41467-023-35865-x (PMC9877034; doi:10.1038/s41467-023-35865-x)
Supplement: Supplementary file 4 — Supplementary Data 1 [file 41467_2023_35865_MOESM4_ESM.xlsx]

## Sheet: Sheet1
Supplementary Data 1. Results of FRET-based high-throughput screen with a library of 1280 compounds (LOPAC 1280)
		cFRET/donor of compound (40 μM)
Compound	Plate No. - position	experiment #1	experiment #2	Difference in cFRET/donor of compoud	Mean cFRET/donor of compound	(Mean cFRET/donor of compound - mean cFRET/donor of DMSO)/ (mean cFRET/donor of β-lapachone - mean cFRET/donor of DMSO)	Prominent cell death, abnormal cell morphology, or a decrease in cell number
BIO	Plate10-F4	21.5706	19.3911	2.17948	20.4808	153.885	YES
AC-93253 iodide	Plate6-H6	11.6063	11.3865	0.219783	11.4964	70.7061	YES
Emodin	Plate7-H3	3.42009	4.30085	0.880766	3.86047	44.5244	YES
PD-407824	Plate11-A8	2.8889	3.60184	0.712943	3.24537	30.5328	YES
SKF 83959 hydrobromide	Plate14-C8	3.74284	1.98572	1.75712	2.86428	23.0459	YES
Sunitinib malate	Plate7-D5	2.33441	1.51395	0.820462	1.92418	18.7985	YES
Idarubicin	Plate8-D11	3.43492	2.81793	0.616991	3.12642	17.5735	YES
Calmidazolium chloride	Plate4-D3	3.17849	2.25697	0.921528	2.71773	16.5231	YES
SB 216763	Plate12-F5	2.32456	1.95981	0.364748	2.14219	16.5145	YES
Genipin	Plate7-D7	1.79378	1.48021	0.313568	1.63699	14.9828	YES
Bisdemethoxycurcumin	Plate6-A4	2.60049	2.89405	0.293559	2.74727	14.3268	YES
AS-252424	Plate2-H8	2.63574	2.33641	0.29933	2.48607	13.5912	YES
L2-b	Plate16-D6	1.97197	2.09529	0.123316	2.03363	13.0367	YES
Alloxazine	Plate2-H9	2.26729	2.22173	0.045561	2.24451	11.9262	YES
Sanguinarine chloride	Plate14-G9	1.85095	1.599	0.251948	1.72498	11.7866	YES
Indirubin-3'-oxime	Plate2-G7	2.62474	1.40813	1.21661	2.01644	10.3543	YES
Wortmannin from Penicillium funiculosum	Plate16-E9	1.23287	1.61003	0.377152	1.42145	7.73636	YES
Nordihydroguaiaretic acid from Larrea divaricata (creosote bush)	Plate11-H8	1.00947	1.40206	0.392597	1.20577	7.65725	YES
BMS-193885	Plate13-F7	1.22467	2.05523	0.830557	1.63995	7.50235	YES
(±)-SKF 38393, N-allyl-, hydrobromide	Plate15-C4	1.73001	1.41579	0.314224	1.5729	7.499	YES
SU 6656	Plate13-B10	1.74806	1.23611	0.511946	1.49209	6.50593	YES
SU 4312	Plate15-A2	1.18668	1.51949	0.332807	1.35308	5.94397	YES
Hispidin	Plate8-H5	1.34289	1.39979	0.0569023	1.37134	5.4881	YES
Chelerythrine chloride	Plate4-A2	1.22454	1.01448	0.210064	1.11951	4.56918	YES
Ziprasidone hydrochloride monohydrate	Plate13-G6	1.28414	1.00339	0.280751	1.14377	4.15869	YES
SP600125	Plate6-H4	1.2429	1.07713	0.165762	1.16001	4.09849	YES
Fluspirilene	Plate7-D9	0.707253	0.89954	0.192287	0.803396	3.90744	YES
NNC 55-0396	Plate9-B11	0.956723	0.897735	0.0589874	0.927229	3.85934	YES
Isoliquiritigenin	Plate9-E2	1.04243	0.811216	0.231214	0.926823	3.85555	YES
Capsazepine	Plate5-F4	0.875107	0.946472	0.0713648	0.910789	3.43394	NO
SB 204741	Plate4-B6	1.00856	0.925634	0.0829252	0.967096	3.4292	YES
(+)-Bromocriptine methanesulfonate	Plate3-B2	1.07107	0.824943	0.24613	0.948008	3.40735	YES
(±)-SKF-38393 hydrochloride	Plate6-D7	1.33018	0.74203	0.588154	1.03611	3.30003	YES
Protoporphyrin IX disodium	Plate13-B4	1.21914	0.760105	0.459031	0.989621	3.11992	NO
Ketotifen fumarate	Plate9-G7	0.784648	0.882445	0.0977968	0.833546	2.98754	NO
N-Oleoyldopamine	Plate14-B9	0.845647	0.820207	0.0254406	0.832927	2.97074	NO
(±)-6-Chloro-PB hydrobromide	Plate15-E3	0.892813	0.938264	0.0454517	0.915539	2.84863	NO
AS605240	Plate12-G8	0.549415	1.09774	0.548321	0.823576	2.8435	NO
PD 169316	Plate6-A2	1.07461	0.853228	0.221384	0.96392	2.83486	YES
(±)-Chloro-APB hydrobromide	Plate5-H3	0.768656	0.840145	0.0714883	0.8044	2.51497	NO
LY-367,265	Plate9-A9	0.750916	0.773574	0.0226582	0.762245	2.32402	YES
IPA-3	Plate16-H3	0.760637	0.772373	0.0117361	0.766505	2.06578	NO
(-)-Eseroline fumarate	Plate7-H4	0.684425	0.64364	0.0407848	0.664032	2.05582	YES
PF-573228	Plate11-G5	0.687215	0.715337	0.0281216	0.701276	1.99907	NO
3,4-Dichloroisocoumarin	Plate6-E3	0.743608	0.907826	0.164218	0.825717	1.94428	NO
MNS	Plate8-D8	0.863111	0.846733	0.0163783	0.854922	1.93208	NO
Phenserine	Plate7-E4	0.721142	0.579771	0.141371	0.650456	1.87545	YES
Demeclocycline hydrochloride	Plate6-C2	0.889711	0.685142	0.20457	0.787427	1.69754	NO
Diphenyleneiodonium chloride	Plate5-E8	0.715007	0.691998	0.0230091	0.703502	1.64342	NO
Piceatannol	Plate12-D6	0.665807	0.744351	0.0785439	0.705079	1.61495	NO
LP 12 hydrochloride hydrate	Plate13-D11	0.810374	0.692532	0.117842	0.751453	1.51496	NO
ML-7	Plate9-A2	0.658684	0.682106	0.0234222	0.670395	1.46928	NO
A-68930 hydrochloride	Plate16-D5	0.747977	0.645828	0.102149	0.696903	1.46316	YES
Tyrphostin 51	Plate16-D2	0.62193	0.769196	0.147266	0.695563	1.45156	YES
TG003	Plate12-B5	0.733243	0.644303	0.0889403	0.688773	1.4459	NO
NS5806	Plate7-F11	0.611256	0.613918	0.00266204	0.612587	1.37231	NO
DMH4	Plate4-F6	0.731234	0.647582	0.0836516	0.689408	1.35223	NO
CP-93129 dihydrochloride hydrate	Plate14-A3	0.54801	0.78883	0.24082	0.66842	1.34498	NO
Gossypol	Plate11-E8	0.653054	0.629699	0.0233545	0.641376	1.32725	NO
beta-Lapachone	Plate9-H8	0.658338	0.646476	0.0118621	0.652407	1.30189	NO
R(-)-2,10,11-Trihydroxyaporphine hybrobromide	Plate6-E6	0.762655	0.687023	0.0756325	0.724839	1.29423	NO
(-)-Epinephrine bitartrate	Plate7-C3	0.61411	0.598825	0.0152851	0.606468	1.29101	YES
Spiperone hydrochloride	Plate14-C10	0.688379	0.625604	0.0627751	0.656992	1.23204	YES
GBR-12935 dihydrochloride	Plate7-H11	0.65324	0.550627	0.102614	0.601934	1.23076	NO
Myricetin	Plate10-B11	0.625284	0.744327	0.119043	0.684806	1.22873	YES
CPNQ	Plate8-F10	0.665923	0.827529	0.161606	0.746726	1.18705	NO
FPL 64176	Plate7-G9	0.639252	0.552504	0.0867482	0.595878	1.15031	YES
YC-1	Plate16-C11	0.659785	0.660537	0.000751248	0.660161	1.14505	NO
U0126	Plate16-B8	0.675403	0.644802	0.0306016	0.660103	1.14454	NO
5-Fluoroindole-2-carboxylic acid	Plate1-H2	0.575851	0.669342	0.093491	0.622597	1.1418	YES
cis-(Z)-Flupenthixol dihydrochloride	Plate7-E9	0.609088	0.581116	0.0279717	0.595102	1.14	YES
DAPH	Plate3-H7	0.657072	0.693035	0.0359631	0.675053	1.13873	NO
CGP 20712A methanesulfonate	Plate5-E5	0.669274	0.619475	0.0497981	0.644375	1.13268	NO
Pimozide	Plate12-G7	0.654361	0.66162	0.00725854	0.65799	1.12675	YES
BTO-1	Plate3-C11	0.654345	0.692489	0.0381441	0.673417	1.12513	NO
Ritanserin	Plate14-E4	0.552605	0.738282	0.185677	0.645443	1.11791	YES
3-(1H-Imidazol-4-yl)propyl di(p-fluorophenyl)methyl ether hydrochloride	Plate9-F6	0.661259	0.600462	0.060797	0.630861	1.10138	YES
DNQX	Plate5-C6	0.649377	0.630343	0.0190343	0.63986	1.09368	YES
Indatraline hydrochloride	Plate9-E5	0.64799	0.611589	0.0364003	0.62979	1.09141	YES
L-687,384 hydrochloride	Plate9-H10	0.652674	0.605932	0.0467418	0.629303	1.08689	YES
TBB	Plate12-F6	0.697725	0.610492	0.0872331	0.654109	1.08651	YES
GR 127935 hydrochloride hydrate	Plate10-G11	0.662649	0.667891	0.00524235	0.66527	1.07809	YES
Droperidol	Plate5-C7	0.62262	0.653449	0.0308292	0.638035	1.07791	NO
Tamoxifen	Plate7-B5	0.591498	0.588845	0.00265279	0.590172	1.07449	YES
Fluoxetine hydrochloride	Plate7-H9	0.631471	0.547978	0.0834928	0.589725	1.06855	NO
(±)-Epinephrine hydrochloride	Plate7-E3	0.650705	0.527412	0.123294	0.589059	1.0597	YES
Ro 25-6981 hydrochloride	Plate14-E3	0.583176	0.690871	0.107695	0.637023	1.03469	YES
Hydroquinone	Plate8-B8	0.718518	0.728896	0.0103783	0.723707	1.02854	NO
Dobutamine hydrochloride	Plate5-E6	0.722037	0.539645	0.182392	0.630841	1.01577	NO
KB-R7493	Plate15-C8	0.628263	0.683869	0.0556063	0.656066	1.01304	NO
Acepromazine maleate	Plate16-G9	0.548782	0.739425	0.190643	0.644104	1.00602	YES
Nifedipine	Plate11-B10	0.607602	0.617238	0.00963579	0.61242	1.00249	YES
Loperamide hydrochloride	Plate9-G9	0.641316	0.597934	0.0433812	0.619625	0.996823	YES
Nicardipine hydrochloride	Plate11-A10	0.593895	0.62765	0.0337542	0.610772	0.984012	YES
R(-)-Apocodeine hydrochloride	Plate6-C6	0.671865	0.679964	0.00809923	0.675914	0.978955	NO
Flunarizine dihydrochloride	Plate7-E8	0.615103	0.550005	0.0650977	0.582554	0.973283	YES
Vinblastine sulfate salt	Plate16-C8	0.663002	0.617491	0.0455112	0.640247	0.972626	NO
Flupirtine maleate	Plate7-G8	0.620478	0.543998	0.0764796	0.582238	0.969084	YES
S-(+)-Fluoxetine hydrochloride	Plate7-H5	0.630517	0.533395	0.097122	0.581956	0.965341	YES
Naltrindole hydrochloride	Plate11-F11	0.620566	0.597246	0.0233196	0.608906	0.963078	YES
Opipramol dihydrochloride	Plate2-E9	0.644359	0.661793	0.017434	0.653076	0.957412	YES
Artemether	Plate4-F10	0.614367	0.658078	0.0437107	0.636222	0.954431	NO
Wiskostatin	Plate16-F7	0.659104	0.616495	0.0426094	0.6378	0.95144	NO
Esomeprazole magnesium dihydrate	Plate7-G7	0.673826	0.487897	0.185929	0.580861	0.950791	NO
3,4-Dihydroxyphenylacetic acid	Plate6-B5	0.752186	0.589709	0.162477	0.670948	0.946951	NO
(±)-Butaclamol hydrochloride	Plate3-C8	0.657805	0.645507	0.0122987	0.651656	0.944271	NO
Ketoconazole	Plate9-C7	0.611126	0.616492	0.00536543	0.613809	0.942703	YES
Candesartan cilexetil	Plate13-G11	0.642902	0.690034	0.0471319	0.666468	0.942259	NO
Mevastatin	Plate10-D5	0.642943	0.652241	0.00929798	0.647592	0.941762	YES
Fluphenazine dihydrochloride	Plate7-H6	0.604269	0.55594	0.0483298	0.580104	0.940736	YES
NSC 95397	Plate8-G10	0.660289	0.760868	0.100579	0.710579	0.938138	NO
N-(3,3-Diphenylpropyl)glycinamide	Plate7-A10	0.600776	0.557818	0.042958	0.579297	0.930006	YES
1-Aminocyclopropanecarboxylic acid hydrochloride	Plate1-H3	0.56407	0.641923	0.0778536	0.602997	0.913943	YES
CI-976	Plate11-F10	0.597266	0.610012	0.0127457	0.603639	0.904005	NO
Mibefradil dihydrochloride	Plate10-C9	0.619343	0.665587	0.0462441	0.642465	0.902227	NO
R(-)-2,10,11-Trihydroxy-N-propylnoraporphine hydrobromide	Plate6-F6	0.71257	0.614443	0.0981274	0.663507	0.898998	NO
Auraptene	Plate14-H7	0.620758	0.625231	0.00447263	0.622994	0.896051	YES
Retinoic acid p-hydroxyanilide	Plate8-G6	0.686571	0.719236	0.0326645	0.702904	0.885288	NO
Loxapine succinate	Plate9-H11	0.608605	0.605214	0.00339076	0.60691	0.878496	YES
Dilazep hydrochloride	Plate5-E10	0.627545	0.600753	0.0267921	0.614149	0.871589	YES
(-)-cis-(1S,2R)-U-50488 tartrate	Plate10-B7	0.629941	0.644422	0.0144814	0.637181	0.861483	NO
Auranofin	Plate14-A7	0.622377	0.614528	0.00784921	0.618452	0.851162	YES
Hydralazine hydrochloride	Plate8-D4	0.699617	0.695981	0.00363589	0.697799	0.85014	NO
Cambinol	Plate5-F11	0.612022	0.611131	0.000891571	0.611576	0.84937	YES
Spironolactone	Plate14-C9	0.61923	0.61679	0.00243948	0.61801	0.846789	YES
Chloro-IB-MECA	Plate5-A6	0.658485	0.563911	0.0945737	0.611198	0.846098	YES
Sulindac	Plate14-C11	0.63387	0.6018	0.0320709	0.617835	0.845062	YES
SCH-202676 hydrobromide	Plate14-D9	0.611382	0.623088	0.011706	0.617235	0.83913	YES
loxoprofen	Plate9-D8	0.651599	0.553091	0.0985079	0.602345	0.836021	YES
5alpha-Pregnan-3alpha-ol-11,20-dione	Plate12-E10	0.608579	0.650556	0.0419761	0.629567	0.832071	NO
Sertraline hydrochloride	Plate11-G11	0.598946	0.595034	0.00391183	0.59699	0.82943	NO
NS8593 hydrochloride	Plate7-D8	0.582964	0.55878	0.0241839	0.570872	0.81807	YES
KRM-III	Plate5-F7	0.645354	0.569567	0.0757872	0.60746	0.813814	YES
R(-)-Propylnorapomorphine hydrochloride	Plate6-D6	0.660921	0.636543	0.0243774	0.648732	0.803792	YES
Doxepin hydrochloride	Plate5-B10	0.616374	0.59601	0.0203638	0.606192	0.802857	YES
Trifluoperazine dihydrochloride	Plate16-D3	0.62193	0.617253	0.00467644	0.619591	0.793792	NO
Argatroban monohydrate	Plate4-F11	0.60981	0.619285	0.00947436	0.614547	0.792313	YES
Stattic	Plate14-A9	0.626438	0.598528	0.0279108	0.612483	0.79217	YES
WB-4101 hydrochloride	Plate5-B6	0.622511	0.586625	0.035886	0.604568	0.788832	YES
PAPP	Plate15-B3	0.614666	0.632024	0.0173584	0.623345	0.781559	NO
Caroverine hydrochloride	Plate16-F11	0.606838	0.628132	0.0212941	0.617485	0.775553	YES
Genistein	Plate7-D11	0.590515	0.543847	0.0466679	0.567181	0.769027	YES
Olvanil	Plate9-C9	0.606631	0.583455	0.0231759	0.595043	0.768064	YES
FSCPX	Plate7-C8	0.576944	0.556228	0.020716	0.566586	0.761126	YES
Fenoldopam bromide	Plate7-H7	0.599839	0.533178	0.0666605	0.566508	0.760096	YES
Labetalol hydrochloride	Plate9-E8	0.606028	0.582014	0.0240137	0.594021	0.758559	YES
(±)-Methoxyverapamil hydrochloride	Plate10-F9	0.646977	0.599529	0.0474478	0.623253	0.754077	YES
Bromoacetyl alprenolol menthane	Plate3-F6	0.586584	0.67054	0.0839561	0.628562	0.75233	YES
(+)-Cyclazocine	Plate5-E4	0.621038	0.578777	0.0422612	0.599908	0.748576	YES
SB 205384	Plate14-H10	0.661546	0.554314	0.107233	0.60793	0.747175	YES
PD-166866	Plate15-F9	0.652477	0.583544	0.068933	0.61801	0.743822	YES
Dihydrocapsaicin	Plate10-G3	0.611768	0.631946	0.0201781	0.621857	0.743307	NO
Clomipramine hydrochloride	Plate4-G8	0.623851	0.590148	0.0337025	0.606999	0.735857	YES
S-(4-Nitrobenzyl)-6-thioinosine	Plate11-D7	0.594867	0.582165	0.0127026	0.588516	0.734393	YES
(±)-PPHT hydrochloride	Plate13-E7	0.646239	0.622968	0.0232716	0.634604	0.727534	NO
PRE-084	Plate12-E8	0.613042	0.624853	0.0118111	0.618947	0.721965	NO
(-)-alpha-Methylnorepinephrine	Plate5-D10	0.637955	0.555598	0.0823575	0.596777	0.721529	YES
JX401	Plate7-G3	0.556925	0.570054	0.0131284	0.563489	0.719984	YES
A3 hydrochloride	Plate13-G8	0.594322	0.672101	0.0777789	0.633212	0.718154	YES
Pyrocatechol	Plate4-D11	0.591313	0.616769	0.025456	0.604041	0.713729	YES
Methoxamine hydrochloride	Plate10-E10	0.634888	0.601127	0.0337613	0.618007	0.713622	NO
Triflupromazine hydrochloride	Plate15-C7	0.60032	0.626705	0.0263849	0.613513	0.712003	NO
Org 24598 lithium salt	Plate1-B4	0.596835	0.57418	0.0226549	0.585507	0.710623	YES
S-(-)-Carbidopa	Plate5-G3	0.569703	0.621278	0.0515744	0.595491	0.71042	YES
WIN 62,577	Plate16-A10	0.62295	0.596928	0.0260222	0.609939	0.710217	YES
(±)-3-(3,4-dihydroxyphenyl)-2-methyl-DL-alanine	Plate10-E11	0.615468	0.618919	0.00345132	0.617193	0.707347	NO
1-Methylhistamine dihydrochloride	Plate10-D8	0.686169	0.548116	0.138053	0.617143	0.706954	YES
Cefotaxime sodium	Plate4-D9	0.604257	0.601914	0.00234305	0.603085	0.70658	YES
CP-346086 dihydrate	Plate14-C7	0.639809	0.567667	0.0721413	0.603738	0.705746	YES
Mitiglinide calcium	Plate12-C9	0.586809	0.647954	0.0611452	0.617381	0.705729	YES
Diphenhydramine hydrochloride	Plate5-F8	0.619949	0.569773	0.0501757	0.594861	0.704983	YES
6-Methyl-2-(phenylethynyl)pyridine hydrochloride	Plate10-B9	0.633323	0.600312	0.0330103	0.616817	0.704447	NO
Cilostamide	Plate4-E9	0.619936	0.585517	0.0344188	0.602726	0.703898	YES
Clorgyline hydrochloride	Plate10-C7	0.618692	0.614145	0.00454703	0.616419	0.701371	NO
Tetraethylthiuram disulfide	Plate15-E5	0.58234	0.640979	0.0586389	0.611659	0.698893	YES
Aprindine hydrochloride	Plate15-G11	0.57454	0.648299	0.0737585	0.61142	0.697196	YES
Loratadine	Plate9-D11	0.55893	0.615672	0.0567426	0.587301	0.696021	YES
MTEP hydrochloride	Plate12-F8	0.622752	0.609208	0.0135446	0.61598	0.691198	NO
Ketanserin tartrate	Plate15-H2	0.621538	0.598583	0.0229547	0.610061	0.687584	YES
GR 113808	Plate4-E3	0.602987	0.595662	0.00732509	0.599325	0.678455	YES
Flutamide	Plate7-H8	0.59221	0.528114	0.064096	0.560162	0.675774	YES
SCH-28080	Plate6-D10	0.667401	0.590006	0.0773957	0.628703	0.674727	YES
Felodipine	Plate7-C9	0.584316	0.535046	0.0492702	0.559681	0.66939	YES
SIB 1893	Plate15-F2	0.59164	0.62119	0.0295503	0.606415	0.661792	NO
5,5-Diphenylhydantoin	Plate5-F9	0.617878	0.56135	0.0565271	0.589614	0.65966	YES
Pirenperone	Plate13-E8	0.657557	0.591061	0.0664961	0.624309	0.658159	YES
Fusidic acid sodium	Plate7-F5	0.629825	0.487262	0.142563	0.558544	0.654275	YES
Clemizole hydrochloride	Plate4-E5	0.587747	0.604025	0.0162785	0.595886	0.652737	YES
Trimipramine maleate	Plate15-D7	0.602443	0.607793	0.00535002	0.605118	0.652618	YES
S(-)-Pindolol	Plate5-C10	0.621704	0.555649	0.0660546	0.588677	0.651562	YES
Clotrimazole	Plate4-H6	0.611886	0.579499	0.0323871	0.595692	0.651288	YES
GW7647	Plate7-E11	0.581518	0.535091	0.046427	0.558304	0.651094	YES
Propafenone hydrochloride	Plate12-D10	0.604146	0.620034	0.0158871	0.61209	0.650869	NO
BNTX maleate salt hydrate	Plate8-C9	0.641532	0.695779	0.0542475	0.668656	0.64946	NO
Maraviroc	Plate1-G10	0.550648	0.6092	0.0585519	0.579924	0.645722	YES
Methoctramine tetrahydrochloride	Plate11-G3	0.572135	0.589034	0.0168987	0.580584	0.64543	YES
SKF-525A hydrochloride	Plate12-C7	0.576664	0.646395	0.0697309	0.611529	0.645053	YES
(±)-Propranolol hydrochloride	Plate12-B7	0.567403	0.655306	0.0879033	0.611354	0.643242	YES
Cirazoline hydrochloride	Plate5-D5	0.59385	0.581537	0.012313	0.587694	0.643073	YES
Epinastine hydrochloride	Plate7-C2	0.590846	0.524357	0.0664888	0.557602	0.64176	YES
PNU-282987	Plate12-F10	0.606866	0.614895	0.00802918	0.61088	0.638328	NO
Raloxifene hydrochloride	Plate14-B2	0.595674	0.598036	0.00236169	0.596855	0.637723	YES
Chloroquine diphosphate	Plate4-F7	0.628775	0.5572	0.0715748	0.592987	0.631055	YES
2-Cyclooctyl-2-hydroxyethylamine hydrochloride	Plate5-C3	0.604774	0.567318	0.0374561	0.586046	0.628838	YES
Lansoprazole	Plate9-G10	0.587871	0.572024	0.0158463	0.579948	0.627592	YES
p-Fluoro-L-phenylalanine	Plate7-G6	0.608306	0.504683	0.103623	0.556495	0.627053	YES
Oxybutynin Chloride	Plate12-E4	0.579843	0.639636	0.0597923	0.60974	0.626501	YES
cis(+/-)-8-OH-PBZI hydrobromide	Plate10-D2	0.593621	0.617215	0.0235937	0.605418	0.616542	YES
Picrotoxin	Plate12-D7	0.589086	0.62847	0.0393838	0.608778	0.616533	YES
Tamoxifen citrate	Plate16-A4	0.575365	0.62275	0.0473846	0.599058	0.616008	YES
Ammonium pyrrolidinedithiocarbamate	Plate13-H4	0.609047	0.626527	0.0174802	0.617787	0.614211	NO
Clofibrate	Plate4-G7	0.587427	0.592603	0.00517599	0.590015	0.608823	YES
Quercetin dihydrate	Plate13-D10	0.584881	0.648915	0.0640342	0.616898	0.60822	YES
Guanidinyl-naltrindole di-trifluoroacetate	Plate7-H10	0.591033	0.518499	0.0725339	0.554766	0.604088	YES
Thioperamide maleate	Plate16-B5	0.579734	0.615408	0.0356742	0.597571	0.603136	YES
Eliprodil	Plate6-G8	0.653603	0.581577	0.0720262	0.61759	0.603111	YES
Ganciclovir	Plate7-F10	0.573483	0.535882	0.0376017	0.554682	0.602973	YES
Leflunomide	Plate9-A10	0.609198	0.545375	0.063823	0.577286	0.602826	YES
Trequinsin hydrochloride	Plate15-E6	0.580811	0.615015	0.0342036	0.597913	0.601646	YES
Desipramine hydrochloride	Plate5-D9	0.589732	0.576038	0.0136937	0.582885	0.601534	YES
L-701,324	Plate9-C8	0.598279	0.555988	0.042291	0.577133	0.601403	YES
Tetrabenazine	Plate14-E7	0.615237	0.570964	0.0442725	0.5931	0.600619	YES
LY-310,762 hydrochloride	Plate9-B9	0.544863	0.608809	0.0639465	0.576836	0.598636	Not checked
CGP-74514A hydrochloride	Plate4-F2	0.596512	0.580718	0.0157935	0.588615	0.598352	Not checked
GANT61	Plate13-D8	0.623433	0.607215	0.0162178	0.615324	0.597612	Not checked
SC-51089 hydrate	Plate15-D9	0.570888	0.623749	0.0528615	0.597318	0.59744	Not checked
Iofetamine hydrochloride	Plate9-F5	0.570447	0.582728	0.0122806	0.576587	0.596322	Not checked
SKF-89145 hydrobromide	Plate2-B9	0.635457	0.56579	0.0696668	0.600623	0.595888	Not checked
YS-035 hydrochloride	Plate16-B11	0.607309	0.584845	0.0224636	0.596077	0.590202	Not checked
Benztropine mesylate	Plate3-D5	0.595555	0.621645	0.0260902	0.6086	0.586419	Not checked
Trazodone hydrochloride	Plate15-D10	0.55471	0.636668	0.0819585	0.595689	0.585913	Not checked
Decamethonium dibromide	Plate5-G6	0.601697	0.560069	0.0416282	0.580883	0.584243	Not checked
CCT007093	Plate16-C6	0.596831	0.593823	0.00300792	0.595327	0.583706	Not checked
L-798106	Plate4-D6	0.592078	0.58092	0.0111581	0.586499	0.582522	Not checked
U-69593	Plate16-A7	0.589897	0.599818	0.00992151	0.594858	0.579644	Not checked
PAC-1	Plate16-E2	0.597163	0.592032	0.00513111	0.594598	0.577394	Not checked
4-Aminobenzamidine dihydrochloride	Plate1-G11	0.54928	0.598558	0.0492779	0.573919	0.575909	Not checked
Cefsulodin sodium salt hydrate	Plate4-B10	0.585416	0.585457	4.1187e-05	0.585436	0.574577	Not checked
ML-9	Plate3-E10	0.618994	0.595073	0.0239206	0.607033	0.573398	Not checked
3-Nitropropionic acid	Plate11-D9	0.618781	0.529182	0.0895983	0.573982	0.571378	Not checked
1-(m-Chlorophenyl)-biguanide hydrochloride	Plate5-C4	0.602224	0.55638	0.0458435	0.579302	0.570587	Not checked
LE 300	Plate9-F10	0.57234	0.575275	0.00293464	0.573808	0.570454	Not checked
Ebastine	Plate5-E2	0.591384	0.567061	0.0243236	0.579223	0.5699	Not checked
Cephalothin sodium	Plate4-E4	0.611489	0.558129	0.0533607	0.584809	0.569885	Not checked
CyPPA	Plate9-G8	0.602334	0.545067	0.0572666	0.5737	0.569455	Not checked
rac BHFF	Plate15-C2	0.566796	0.619663	0.0528668	0.59323	0.568516	Not checked
Carmofur	Plate14-D10	0.605158	0.574385	0.0307726	0.589772	0.56772	Not checked
GBR-12909 dihydrochloride	Plate6-E7	0.616669	0.606822	0.00984685	0.611746	0.565451	Not checked
7-Nitroindazole	Plate11-D10	0.598613	0.548292	0.0503208	0.573452	0.565444	Not checked
McN-A-343	Plate4-D8	0.592263	0.576104	0.0161585	0.584184	0.565208	Not checked
Ceftriaxone sodium	Plate4-C6	0.584238	0.583795	0.000443153	0.584016	0.563956	Not checked
Moxisylyte hydrochloride	Plate10-E8	0.619934	0.577226	0.0427075	0.59858	0.56381	Not checked
Gallamine triethiodide	Plate7-G11	0.586604	0.516857	0.0697471	0.551731	0.563759	Not checked
Triamterene	Plate15-H7	0.522549	0.66242	0.139871	0.592485	0.563246	Not checked
Icilin	Plate6-C7	0.631791	0.590279	0.0415117	0.611035	0.560874	Not checked
Doxylamine succinate	Plate5-C9	0.594286	0.561462	0.0328241	0.577874	0.55825	Not checked
R(+)-6-Bromo-APB hydrobromide	Plate3-F7	0.590026	0.620256	0.03023	0.605141	0.55767	Not checked
Chelidamic acid	Plate4-F9	0.582458	0.583479	0.00102096	0.582968	0.556118	Not checked
(2S,1'S,2'S)-2-(carboxycyclopropyl)glycine	Plate5-F5	0.598278	0.556127	0.0421506	0.577202	0.552448	Not checked
MK-912	Plate10-D11	0.609724	0.584217	0.025507	0.596971	0.5514	Not checked
Pifithrin-mu	Plate15-E11	0.546681	0.634918	0.0882372	0.5908	0.551325	Not checked
R(+)-SCH-23390 hydrochloride	Plate6-F7	0.64532	0.573197	0.0721233	0.609258	0.549424	Not checked
Cibenzoline succinate	Plate9-E4	0.571451	0.571622	0.000170706	0.571537	0.549321	Not checked
Naltriben methanesulfonate	Plate12-F2	0.591019	0.613561	0.0225418	0.60229	0.549263	Not checked
Bicalutamide (CDX)	Plate13-G7	0.609591	0.606626	0.00296565	0.608108	0.548989	Not checked
Trifluperidol hydrochloride	Plate16-E4	0.573831	0.608724	0.0348927	0.591278	0.548648	Not checked
Etazolate hydrochloride	Plate6-D11	0.618358	0.599164	0.0191939	0.608761	0.546218	Not checked
Celecoxib	Plate6-A7	0.615531	0.601819	0.0137119	0.608675	0.545664	Not checked
(±)-Bay K 8644	Plate3-C7	0.613724	0.593341	0.0203826	0.603532	0.544301	Not checked
(-)-Scopolamine,n-Butyl-, bromide	Plate14-G10	0.623456	0.550762	0.0726939	0.587109	0.541407	Not checked
Aminobenztropine	Plate2-E7	0.574894	0.610408	0.0355133	0.592651	0.540941	Not checked
SNC80	Plate14-B8	0.635737	0.537708	0.0980296	0.586723	0.537589	Not checked
O-Methylserotonin hydrochloride	Plate10-G10	0.581829	0.607963	0.0261339	0.594896	0.535402	Not checked
Glybenclamide	Plate7-B10	0.542799	0.556225	0.0134261	0.549512	0.534273	Not checked
(+)-Pilocarpine hydrochloride	Plate12-G11	0.59405	0.607534	0.0134844	0.600792	0.533737	Not checked
Colchicine	Plate4-G11	0.588766	0.571131	0.0176348	0.579949	0.533532	Not checked
cis-4-Aminocrotonic acid	Plate2-C9	0.610693	0.572046	0.0386468	0.59137	0.53211	Not checked
Dofetilide	Plate5-D2	0.578074	0.571619	0.00645451	0.574846	0.532098	Not checked
Noscapine hydrchloride	Plate11-D11	0.565791	0.574972	0.00918044	0.570381	0.531	Not checked
(-)-Isoproterenol hydrochloride	Plate9-D3	0.583301	0.555617	0.0276847	0.569459	0.529988	Not checked
1-(5-Isoquinolinylsulfonyl)-2-methylpiperazine dihydrochloride	Plate9-E3	0.577286	0.561609	0.0156778	0.569448	0.52988	Not checked
Ifenprodil tartrate	Plate9-C2	0.599354	0.539425	0.0599294	0.56939	0.529342	Not checked
(+)-Norfenfluramine hydrochloride	Plate16-E7	0.575082	0.602339	0.0272567	0.588711	0.526424	Not checked
L-Mimosine from Koa hoale seeds	Plate16-D9	0.601251	0.57576	0.0254908	0.588505	0.524645	Not checked
Rilmenidine hemifumarate	Plate14-G5	0.583517	0.586369	0.00285273	0.584943	0.520002	Not checked
SC-57461A	Plate13-C9	0.62385	0.583625	0.040225	0.603737	0.519531	Not checked
Calcimycin	Plate4-H8	0.610213	0.545875	0.0643381	0.578044	0.519284	Not checked
Dihydrokainic acid	Plate5-F6	0.616647	0.530078	0.0865691	0.573363	0.519284	Not checked
Paliperidone	Plate8-A3	0.675238	0.624226	0.0510121	0.649732	0.519154	Not checked
Bezafibrate	Plate7-B11	0.558161	0.538472	0.0196893	0.548317	0.518394	Not checked
2-methoxyestradiol	Plate10-B10	0.587799	0.597559	0.00975951	0.592679	0.518304	Not checked
SB 269970 hydrochloride	Plate14-B10	0.561771	0.607536	0.0457648	0.584653	0.517138	Not checked
Tyrphostin 1	Plate15-C11	0.571768	0.599736	0.0279685	0.585752	0.515616	Not checked
Cinoxacin	Plate4-G10	0.562192	0.592799	0.0306067	0.577495	0.515182	Not checked
2',3'-didehydro-3'-deoxythymidine	Plate5-B7	0.580622	0.565086	0.0155353	0.572854	0.514888	Not checked
Metergoline	Plate10-A7	0.591048	0.593383	0.00233541	0.592216	0.514731	Not checked
Cetirizine dihydrochloride	Plate5-E3	0.581925	0.56294	0.0189852	0.572433	0.511248	Not checked
Imipramine hydrochloride	Plate9-G3	0.571636	0.563146	0.00849032	0.567391	0.51074	Not checked
IMS2186	Plate14-E11	0.589792	0.578198	0.0115937	0.583995	0.510635	Not checked
Dihydroouabain	Plate5-D6	0.581667	0.562952	0.0187154	0.572309	0.510183	Not checked
Danazol	Plate6-E4	0.627971	0.577863	0.0501081	0.602917	0.508559	Not checked
N^G,N^G-Dimethylarginine hydrochloride	Plate5-G9	0.574137	0.569694	0.00444261	0.571915	0.506779	Not checked
(±)-Synephrine	Plate14-E6	0.563531	0.603375	0.0398439	0.583453	0.505272	Not checked
Cephradine	Plate4-E10	0.59555	0.556586	0.0389644	0.576068	0.504507	Not checked
Phentolamine mesylate	Plate13-C3	0.586146	0.616787	0.0306407	0.601467	0.504231	Not checked
Memantine hydrochloride	Plate11-G2	0.576257	0.55955	0.0167068	0.567903	0.503208	Not checked
IB-MECA	Plate9-D6	0.543538	0.589611	0.0460725	0.566574	0.503143	Not checked
Cefmetazole sodium	Plate4-C7	0.570147	0.58117	0.0110227	0.575659	0.501444	Not checked
SMER28	Plate13-F10	0.617669	0.58433	0.0333392	0.601	0.501085	Not checked
ET-18-OCH3	Plate6-C11	0.631419	0.571983	0.0594355	0.601701	0.500724	Not checked
Carvedilol	Plate5-C8	0.589112	0.553159	0.0359534	0.571136	0.500046	Not checked
Bexarotene	Plate7-D10	0.54753	0.54616	0.00137043	0.546845	0.498841	Not checked
Pentylenetetrazole	Plate12-F11	0.584034	0.610706	0.0266719	0.59737	0.498259	Not checked
Ibudilast	Plate8-D10	0.631484	0.661755	0.0302716	0.646619	0.49772	Not checked
Azathioprine	Plate1-C8	0.51816	0.615961	0.097801	0.56706	0.496172	Not checked
5-Carboxamidotryptamine maleate	Plate5-D3	0.605557	0.53561	0.0699467	0.570583	0.495275	Not checked
Indomethacin	Plate9-F3	0.600229	0.531191	0.0690381	0.56571	0.4951	Not checked
Propantheline bromide	Plate13-F5	0.606495	0.593707	0.0127878	0.600101	0.495031	Not checked
Methysergide maleate	Plate11-G4	0.567493	0.566703	0.000790669	0.567098	0.494174	Not checked
PF 3845 hydrate	Plate3-B9	0.616993	0.577922	0.0390713	0.597458	0.493811	Not checked
(6R)-5,6,7,8-Tetrahydro-L-biopterin hydrochloride	Plate15-E8	0.534857	0.62966	0.0948028	0.582259	0.490903	Not checked
Naphazoline hydrochloride	Plate11-C9	0.569469	0.563711	0.00575852	0.56659	0.488476	Not checked
Phenelzine sulfate	Plate13-B2	0.573001	0.624549	0.0515482	0.598775	0.48609	Not checked
Albuterol hemisulfate	Plate14-F9	0.571176	0.591801	0.0206249	0.581488	0.485859	Not checked
2-Chloroadenosine triphosphate tetrasodium	Plate5-D4	0.574476	0.564481	0.00999517	0.569478	0.485729	Not checked
p-Benzoquinone	Plate2-D11	0.619226	0.549945	0.0692801	0.584585	0.48535	Not checked
Na-p-Tosyl-L-lysine chloromethyl ketone hydrochloride	Plate15-F11	0.560435	0.602479	0.0420438	0.581457	0.485231	Not checked
Pindolol	Plate12-H6	0.584562	0.607658	0.0230962	0.59611	0.485189	Not checked
Phosphoramidon disodium	Plate14-F3	0.564256	0.598202	0.0339456	0.581229	0.4833	Not checked
Nemadipine-A	Plate11-B5	0.544449	0.587718	0.0432686	0.566083	0.482795	Not checked
(±)-2-Amino-3-phosphonopropionic acid	Plate1-G8	0.585997	0.545712	0.0402846	0.565855	0.482157	Not checked
DL-erythro-Dihydrosphingosine	Plate6-F2	0.629599	0.567457	0.0621422	0.598528	0.480277	Not checked
Perphenazine	Plate12-E11	0.574562	0.616686	0.0421241	0.595624	0.480152	Not checked
5,5-Dimethyl-1-pyrroline-N-oxide	Plate5-C11	0.565376	0.572166	0.00678983	0.568771	0.479619	Not checked
N6-Cyclopentyladenosine	Plate4-G9	0.558172	0.587145	0.0289728	0.572659	0.479007	Not checked
Terfenadine	Plate16-B4	0.576853	0.589543	0.0126901	0.583198	0.478694	Not checked
BW 723C86	Plate10-E2	0.589106	0.585712	0.00339337	0.587409	0.477665	Not checked
GR 79236X	Plate4-B7	0.577934	0.566669	0.0112643	0.572301	0.476334	Not checked
L-732,138	Plate1-C9	0.530547	0.600095	0.0695479	0.565321	0.475948	Not checked
BMS-299897	Plate16-D7	0.606131	0.559536	0.0465946	0.582834	0.475538	Not checked
N-(2-[4-(4-Chlorophenyl)piperazin-1-yl]ethyl)-3-methoxybenzamide	Plate4-E8	0.582354	0.56157	0.0207837	0.571962	0.473795	Not checked
Biperiden hydrochloride	Plate3-F8	0.587947	0.601835	0.0138873	0.594891	0.47248	Not checked
Ketorolac tris salt	Plate9-D7	0.568901	0.557514	0.0113872	0.563207	0.471808	Not checked
(-)-Tetramisole hydrochloride	Plate9-E11	0.576226	0.55014	0.0260854	0.563183	0.471583	Not checked
Fenspiride hydrochloride	Plate7-B7	0.58761	0.501753	0.0858574	0.544681	0.470097	Not checked
Metrazoline oxalate	Plate10-G9	0.599777	0.572763	0.0270144	0.58627	0.468883	Not checked
(±)-Isoproterenol hydrochloride	Plate9-H2	0.550221	0.575524	0.0253024	0.562872	0.468693	Not checked
Nialamide	Plate11-G6	0.559558	0.569975	0.0104172	0.564766	0.468023	Not checked
Prochlorperazine dimaleate	Plate13-H5	0.587622	0.603888	0.0162666	0.595755	0.46574	Not checked
Cyclobenzaprine hydrochloride	Plate4-G4	0.586657	0.554151	0.0325056	0.570404	0.462143	Not checked
Imipenem monohydrate	Plate4-D10	0.567829	0.572723	0.00489417	0.570276	0.461187	Not checked
1,7-Dimethylxanthine	Plate5-G10	0.596254	0.536866	0.0593882	0.56656	0.460524	Not checked
Cyproheptadine hydrochloride	Plate4-A7	0.552291	0.587952	0.0356607	0.570121	0.460028	Not checked
Cefaclor	Plate4-B8	0.61526	0.524603	0.0906573	0.569931	0.458608	Not checked
Ro 61-8048	Plate10-D9	0.613441	0.556319	0.0571218	0.58488	0.458161	Not checked
Spermine tetrahydrochloride	Plate14-D8	0.618453	0.538689	0.0797633	0.578571	0.45703	Not checked
Phenylephrine hydrochloride	Plate12-D11	0.559081	0.627211	0.06813	0.593146	0.454458	Not checked
Isotharine mesylate	Plate9-D2	0.570816	0.551774	0.0190421	0.561295	0.454017	Not checked
Tazarotene	Plate14-H9	0.589032	0.567496	0.0215358	0.578264	0.453995	Not checked
U-62066	Plate16-C7	0.590276	0.570386	0.0198898	0.580331	0.453871	Not checked
(±)-threo-1-Phenyl-2-decanoylamino-3-morpholino-1-propanol hydrochloride	Plate13-H2	0.572231	0.615568	0.0433368	0.593899	0.453237	Not checked
Dantrolene sodium	Plate6-C5	0.623082	0.565124	0.057958	0.594103	0.451764	Not checked
Diacylglycerol Kinase Inhibitor II	Plate5-E11	0.584758	0.545778	0.0389796	0.565268	0.449359	Not checked
Clonidine hydrochloride	Plate4-C9	0.584113	0.553044	0.0310692	0.568579	0.448492	Not checked
(±)-Verapamil hydrochloride	Plate16-D8	0.560556	0.598692	0.0381361	0.579624	0.447747	Not checked
(±)-Vesamicol hydrochloride	Plate16-C9	0.578987	0.579833	0.000845668	0.57941	0.445894	Not checked
Progesterone	Plate12-B6	0.56604	0.61848	0.0524398	0.59226	0.44528	Not checked
(-)-trans-(1S,2S)-U-50488 hydrochloride	Plate16-G7	0.589035	0.569533	0.0195025	0.579284	0.444807	Not checked
Zimelidine dihydrochloride	Plate16-H11	0.586919	0.571126	0.0157927	0.579022	0.44254	Not checked
Terbutaline hemisulfate	Plate15-A7	0.576196	0.574586	0.00160944	0.575391	0.442318	Not checked
Quinidine sulfate	Plate13-E10	0.591373	0.592705	0.00133207	0.592039	0.4407	Not checked
Furegrelate sodium	Plate7-D6	0.564307	0.520477	0.0438296	0.542392	0.439679	Not checked
Efaroxan hydrochloride	Plate7-E2	0.586427	0.498327	0.0880997	0.542377	0.439477	Not checked
MRS 2159	Plate10-F11	0.575917	0.588953	0.0130363	0.582435	0.439309	Not checked
Prazosin hydrochloride	Plate13-E3	0.571334	0.612108	0.040774	0.591721	0.438558	Not checked
PK 11195	Plate3-D9	0.599258	0.582327	0.0169311	0.590793	0.438417	Not checked
Daphnetin	Plate5-A11	0.560498	0.567477	0.00697987	0.563987	0.438299	Not checked
R(+)-3PPP hydrochloride	Plate13-C7	0.620211	0.562431	0.0577806	0.591321	0.435861	Not checked
3-Tropanyl-indole-3-carboxylate hydrochloride	Plate16-F4	0.582653	0.573681	0.008972	0.578167	0.435136	Not checked
2,3-Dimethoxy-1,4-naphthoquinone	Plate5-H10	0.568627	0.558238	0.0103888	0.563432	0.433504	Not checked
Brequinar sodium salt hydrate	Plate2-C11	0.575528	0.577949	0.00242073	0.576738	0.431264	Not checked
4-Hydroxyphenethylamine hydrochloride	Plate15-B7	0.551509	0.59494	0.0434304	0.573225	0.426993	Not checked
MK-886	Plate10-F5	0.575051	0.585639	0.0105876	0.580345	0.423192	Not checked
TTNPB	Plate15-F7	0.553851	0.591077	0.0372258	0.572464	0.421611	Not checked
Clemastine fumarate	Plate4-B11	0.544556	0.585323	0.0407675	0.56494	0.421272	Not checked
Dextromethorphan hydrobromide monohydrate	Plate5-B8	0.591299	0.532694	0.0586049	0.561997	0.421103	Not checked
L-DOPS	Plate10-D7	0.640008	0.519543	0.120466	0.579775	0.418798	Not checked
CP-31398 dihydrochloride hydrate	Plate16-H5	0.553819	0.598467	0.0446477	0.576143	0.417613	Not checked
Molindone hydrochloride	Plate9-C6	0.54704	0.567703	0.0206638	0.557371	0.417502	Not checked
Tocainide hydrochloride	Plate5-C5	0.585084	0.537537	0.0475468	0.56131	0.415175	Not checked
CGS-12066A maleate	Plate5-B3	0.552106	0.570341	0.0182358	0.561224	0.414425	Not checked
U-101958 maleate	Plate16-H7	0.547555	0.603956	0.0564009	0.575755	0.414255	Not checked
L-Glutamine	Plate7-G10	0.579727	0.501205	0.0785214	0.540466	0.414092	Not checked
NG-Nitro-L-arginine methyl ester hydrochloride	Plate11-E9	0.578272	0.541599	0.0366739	0.559935	0.413842	Not checked
CB 1954	Plate3-D11	0.592898	0.582208	0.01069	0.587553	0.411489	Not checked
Quinine sulfate	Plate13-G10	0.580427	0.594629	0.0142021	0.587528	0.410299	Not checked
Bromoacetylcholine bromide	Plate3-D7	0.582911	0.591618	0.00870793	0.587264	0.409093	Not checked
Protriptyline hydrochloride	Plate13-B5	0.587756	0.586895	0.000861116	0.587326	0.408939	Not checked
Methiothepin mesylate	Plate11-A5	0.535049	0.583717	0.0486681	0.559383	0.407645	Not checked
Estrone	Plate7-D4	0.572276	0.507511	0.0647647	0.539893	0.40648	Not checked
(±)-Ibuprofen	Plate9-F2	0.592227	0.520091	0.0721356	0.556159	0.406222	Not checked
L-Cycloserine	Plate3-D10	0.580739	0.592275	0.0115352	0.586507	0.402798	Not checked
PD-161570	Plate10-A5	0.574603	0.580773	0.00617012	0.577688	0.4027	Not checked
Avridine	Plate15-E7	0.584968	0.554072	0.0308952	0.56952	0.400786	Not checked
Acetohexamide	Plate2-A9	0.512093	0.632377	0.120284	0.572235	0.400227	Not checked
Steviol	Plate14-D5	0.588164	0.556783	0.0313809	0.572474	0.39677	Not checked
DL-Cycloserine	Plate4-C8	0.568908	0.554348	0.0145601	0.561628	0.3965	Not checked
S-Ethylisothiourea hydrobromide	Plate7-B2	0.588416	0.489857	0.0985592	0.539137	0.39643	Not checked
Psora-4	Plate2-F8	0.566015	0.577269	0.0112545	0.571642	0.396137	Not checked
Eupatorin	Plate10-H10	0.548799	0.604647	0.0558475	0.576723	0.39526	Not checked
(±)-alpha-Methyl-4-carboxyphenylglycine	Plate10-C8	0.586762	0.566581	0.0201807	0.576671	0.394861	Not checked
Ganaxolone	Plate5-F10	0.546873	0.570529	0.0236554	0.558701	0.392636	Not checked
Tetradecylthioacetic acid	Plate15-D6	0.57592	0.560809	0.0151111	0.568364	0.39261	Not checked
Flumazenil	Plate7-C7	0.571229	0.506386	0.0648425	0.538808	0.392057	Not checked
MG 624	Plate10-E6	0.58588	0.566544	0.0193358	0.576212	0.391321	Not checked
Resveratrol	Plate14-H2	0.568904	0.574882	0.00597771	0.571893	0.391032	Not checked
CGP-7930	Plate3-A10	0.572384	0.59777	0.0253861	0.585077	0.39091	Not checked
Chlorpromazine hydrochloride	Plate4-A10	0.536574	0.585062	0.0484887	0.560818	0.390443	Not checked
Dicyclomine hydrochloride	Plate6-D3	0.606048	0.562993	0.0430551	0.584521	0.390013	Not checked
Chlorprothixene hydrochloride	Plate3-A11	0.560858	0.609043	0.0481851	0.58495	0.389858	Not checked
Guanabenz acetate	Plate8-E2	0.665615	0.596196	0.0694186	0.630905	0.389513	Not checked
N-Methyl-1-deoxynojirimycin	Plate5-E9	0.572374	0.544129	0.0282448	0.558251	0.388752	Not checked
Mephetyl tetrazole	Plate6-B7	0.609493	0.558924	0.0505699	0.584209	0.388003	Not checked
Olanzapine	Plate15-C9	0.535562	0.598902	0.0633403	0.567232	0.384598	Not checked
ANA-12	Plate14-F11	0.564362	0.578095	0.0137326	0.571229	0.384468	Not checked
Valproic acid sodium	Plate12-A10	0.55479	0.617887	0.0630969	0.586338	0.383881	Not checked
8-Methoxymethyl-3-isobutyl-1-methylxanthine	Plate10-E5	0.608054	0.542252	0.0658017	0.575153	0.383155	Not checked
Benoxathian hydrochloride	Plate3-G6	0.578233	0.589864	0.0116313	0.584048	0.382362	Not checked
IC 261	Plate13-F8	0.607153	0.559455	0.0476983	0.583304	0.381837	Not checked
Tranylcypromine hydrochloride	Plate13-F4	0.58354	0.582414	0.00112608	0.582977	0.379635	Not checked
Tyrphostin AG 112	Plate15-B11	0.550565	0.582487	0.0319219	0.566526	0.379604	Not checked
Carmustine	Plate3-C9	0.590683	0.576668	0.0140149	0.583676	0.379266	Not checked
S-(-)-Eticlopride hydrochloride	Plate7-A5	0.549097	0.52641	0.0226872	0.537753	0.378047	Not checked
(+)-Chlorpheniramine maleate	Plate4-C5	0.548387	0.569872	0.0214846	0.55913	0.377816	Not checked
Venlafaxine hydrochloride	Plate6-E10	0.603987	0.561125	0.0428621	0.582556	0.377353	Not checked
1,4-Dideoxy-1,4-imino-D-arabinitol	Plate5-E7	0.560402	0.553446	0.00695616	0.556924	0.377286	Not checked
GR 55562 dihydrobromide	Plate8-F11	0.62074	0.63735	0.0166105	0.629045	0.376701	Not checked
SIB 1757	Plate15-E2	0.572738	0.55893	0.0138081	0.565834	0.374711	Not checked
8-Bromo-cGMP sodium	Plate2-E11	0.569431	0.567353	0.00207758	0.568392	0.373738	Not checked
SANT-1	Plate5-H7	0.577077	0.535734	0.0413436	0.556406	0.372808	Not checked
JS-K	Plate8-F6	0.636751	0.619972	0.0167789	0.628361	0.371996	Not checked
Melatonin	Plate10-G8	0.58788	0.559513	0.0283671	0.573697	0.371924	Not checked
Linezolid	Plate2-B7	0.585017	0.551233	0.0337841	0.568125	0.371896	Not checked
L-3,4-Dihydroxyphenylalanine methyl ester hydrochloride	Plate5-D7	0.555785	0.556428	0.000642394	0.556107	0.370226	Not checked
p-Iodoclonidine hydrochloride	Plate9-C5	0.549628	0.554771	0.00514311	0.5522	0.369376	Not checked
ICI 63,137	Plate16-F9	0.586409	0.55466	0.0317489	0.570535	0.369055	Not checked
Benidipine hydrochloride	Plate6-H9	0.601052	0.560889	0.0401631	0.580971	0.36714	Not checked
Parthenolide	Plate12-G6	0.564132	0.605073	0.0409407	0.584603	0.365889	Not checked
Hexahydro-sila-difenidol hydrochloride, p-fluoro analog	Plate8-E9	0.597742	0.657113	0.0593709	0.627427	0.365563	Not checked
S(+)-Raclopride L-tartrate	Plate14-E5	0.600363	0.538142	0.0622211	0.569252	0.364935	Not checked
N-Methylhistaprodifen dioxalate salt	Plate8-D9	0.601506	0.652852	0.0513464	0.627179	0.363851	Not checked
4-Aminopyridine	Plate1-D3	0.586227	0.525113	0.0611138	0.55567	0.363754	Not checked
(±)-p-Chlorophenylalanine	Plate4-E7	0.581851	0.532122	0.0497296	0.556986	0.361786	Not checked
Lomefloxacin hydrochloride	Plate9-D9	0.548411	0.554264	0.00585237	0.551337	0.36135	Not checked
L-703,606 oxalate salt hydrate	Plate10-D3	0.587602	0.557042	0.0305603	0.572322	0.361323	Not checked
SC-51322	Plate15-G7	0.521123	0.606499	0.0853769	0.563811	0.360399	Not checked
Xylazine hydrochloride	Plate16-E10	0.559662	0.579149	0.0194872	0.569406	0.359278	Not checked
FAUC 213	Plate15-C5	0.551386	0.575896	0.0245095	0.563641	0.359195	Not checked
Azelaic acid	Plate1-F2	0.604747	0.505619	0.0991284	0.555183	0.358092	Not checked
Carboplatin	Plate3-G11	0.562865	0.599241	0.0363758	0.581053	0.357468	Not checked
NCS-382	Plate11-C8	0.580227	0.529112	0.0511144	0.55467	0.354783	Not checked
Lumefantrine	Plate4-C11	0.572487	0.5395	0.032987	0.555994	0.35436	Not checked
CP-154526 hydrochloride	Plate9-A11	0.546722	0.554209	0.00748738	0.550466	0.353237	Not checked
A-77636 hydrochloride	Plate2-E10	0.554015	0.576623	0.0226081	0.565319	0.352557	Not checked
ZD 7114 hydrochloride	Plate8-C6	0.606784	0.64416	0.0373757	0.625472	0.352101	Not checked
2',3'-dideoxycytidine	Plate5-D11	0.546462	0.56151	0.0150489	0.553986	0.351907	Not checked
R(-)-Me5	Plate10-F3	0.57168	0.570301	0.00137956	0.57099	0.351054	Not checked
5-(N,N-hexamethylene)amiloride	Plate2-C5	0.542897	0.587235	0.0443383	0.565066	0.350815	Not checked
PF-4708671	Plate16-H10	0.597649	0.539177	0.0584715	0.568413	0.350682	Not checked
UCL 2077	Plate7-A6	0.557432	0.513886	0.0435461	0.535659	0.350224	Not checked
Sulindac sulfone	Plate14-H6	0.578557	0.55691	0.0216461	0.567734	0.349926	Not checked
Naratriptan hydrochloride	Plate6-G7	0.602998	0.552633	0.0503649	0.577815	0.346804	Not checked
Palmitoyl-DL-Carnitine chloride	Plate12-G9	0.579179	0.586342	0.00716281	0.582761	0.346792	Not checked
Oxiracetam	Plate12-F4	0.551848	0.613374	0.0615252	0.582611	0.345239	Not checked
Cefazolin sodium	Plate4-D5	0.578013	0.531434	0.0465786	0.554723	0.34486	Not checked
Emetine dihydrochloride hydrate	Plate6-F11	0.577617	0.577137	0.000479245	0.577377	0.34398	Not checked
17alpha-hydroxyprogesterone	Plate8-A6	0.61739	0.631061	0.0136714	0.624226	0.343516	Not checked
N-Methyldopamine hydrochloride	Plate5-G11	0.615852	0.490148	0.125705	0.553	0.343391	Not checked
SKF 95282 dimaleate	Plate16-E6	0.583286	0.551822	0.0314633	0.567554	0.343246	Not checked
CP-380736	Plate3-C10	0.58248	0.576087	0.00639299	0.579284	0.342763	Not checked
Formoterol	Plate7-B9	0.545142	0.524991	0.0201503	0.535066	0.34235	Not checked
Praziquantel	Plate12-C10	0.575114	0.589493	0.0143788	0.582303	0.342049	Not checked
L-alpha-Methyl DOPA	Plate11-F4	0.556239	0.550686	0.00555316	0.553462	0.341241	Not checked
2,3-Butanedione	Plate5-G8	0.58084	0.524654	0.0561864	0.552747	0.341204	Not checked
Dipropyldopamine hydrobromide	Plate6-G6	0.595838	0.558053	0.0377855	0.576945	0.3412	Not checked
NG-Monomethyl-L-arginine acetate	Plate10-C11	0.568272	0.571123	0.00285139	0.569698	0.341086	Not checked
Diltiazem hydrochloride	Plate5-A8	0.577812	0.527589	0.0502231	0.552701	0.340807	Not checked
Amoxapine	Plate2-D7	0.54588	0.581223	0.0353425	0.563551	0.340374	Not checked
Methapyrilene hydrochloride	Plate11-F2	0.553808	0.552864	0.00094405	0.553336	0.339826	Not checked
Caffeic Acid	Plate3-E9	0.591308	0.566384	0.0249242	0.578846	0.339123	Not checked
Cortisone 21-acetate	Plate4-D2	0.549247	0.558617	0.00936962	0.553932	0.338938	Not checked
N6-2-(4-Aminophenyl)ethyladenosine	Plate2-D9	0.55363	0.572693	0.0190632	0.563161	0.337684	Not checked
Citalopram hydrobromide	Plate4-B9	0.515655	0.591738	0.0760838	0.553697	0.337179	Not checked
ATPA	Plate2-F10	0.560392	0.565756	0.00536372	0.563074	0.337083	Not checked
(±)-Octoclothepin maleate	Plate12-A6	0.547484	0.616151	0.0686677	0.581817	0.337012	Not checked
Theophylline	Plate15-B6	0.557984	0.562152	0.00416822	0.560068	0.333918	Not checked
Felbamate	Plate7-E5	0.580034	0.488826	0.0912081	0.53443	0.333898	Not checked
L-Glutamic acid hydrochloride	Plate7-E10	0.548248	0.520606	0.0276422	0.534427	0.333857	Not checked
Nimesulide	Plate11-F6	0.547308	0.558294	0.0109853	0.552801	0.333825	Not checked
Rotenone	Plate14-H3	0.584954	0.54718	0.0377744	0.566067	0.333454	Not checked
Granisetron hydrochloride	Plate15-F4	0.571799	0.54808	0.0237191	0.55994	0.333012	Not checked
CP-91149	Plate5-F2	0.568443	0.535013	0.0334296	0.551728	0.332405	Not checked
Atropine methyl nitrate	Plate1-F3	0.594593	0.511333	0.0832592	0.552963	0.332285	Not checked
CNQX disodium	Plate5-G5	0.563126	0.540273	0.022853	0.5517	0.33216	Not checked
Doxazosin mesylate	Plate6-H5	0.575936	0.574484	0.00145201	0.57521	0.330016	Not checked
NU2058	Plate12-F9	0.582208	0.580037	0.00217114	0.581123	0.329806	Not checked
LP44	Plate12-E7	0.563339	0.598779	0.0354404	0.581059	0.329145	Not checked
PPADS	Plate13-B9	0.629471	0.521299	0.108171	0.575385	0.328472	Not checked
Lamotrigine	Plate9-E9	0.559104	0.536219	0.0228845	0.547661	0.327143	Not checked
IRAK-1/4 Inhibitor I	Plate14-A10	0.581732	0.548955	0.0327776	0.565343	0.326305	Not checked
NS 2028	Plate12-E3	0.54261	0.618879	0.0762689	0.580745	0.325888	Not checked
U-73343	Plate9-B8	0.565238	0.529537	0.0357012	0.547387	0.324592	Not checked
CP-64434 hydrate	Plate16-E8	0.590083	0.540707	0.0493763	0.565395	0.324554	Not checked
Prilocaine hydrochloride	Plate13-E6	0.616906	0.53267	0.0842363	0.574788	0.324451	Not checked
Bay 11-7082	Plate13-F9	0.579083	0.570227	0.00885524	0.574655	0.323553	Not checked
R(+)-Butylindazone	Plate6-F8	0.596289	0.551792	0.0444967	0.57404	0.322478	Not checked
SB 222200	Plate2-B11	0.553181	0.568288	0.015107	0.560735	0.320961	Not checked
Edrophonium chloride	Plate7-D2	0.576721	0.490018	0.0867034	0.53337	0.319806	Not checked
S-Methylisothiourea hemisulfate	Plate10-D6	0.592734	0.540815	0.0519189	0.566775	0.318545	Not checked
CR 2249	Plate11-C7	0.569471	0.533339	0.0361324	0.551405	0.318167	Not checked
5'-N-Ethylcarboxamidoadenosine	Plate6-G11	0.598395	0.547828	0.0505665	0.573112	0.316494	Not checked
N-Desmethylclozapine	Plate6-E9	0.593763	0.552405	0.0413582	0.573084	0.316314	Not checked
Ofloxacin	Plate12-C5	0.535313	0.624284	0.0889707	0.579798	0.316077	Not checked
5,7-Dichlorokynurenic acid	Plate6-D9	0.594866	0.551144	0.0437229	0.573005	0.315807	Not checked
Tulobuterol hydrochloride	Plate15-C10	0.556862	0.558122	0.0012597	0.557492	0.315694	Not checked
(S)-MAP4 hydrochloride	Plate10-E9	0.577656	0.554988	0.0226678	0.566322	0.315055	Not checked
Forskolin	Plate7-A8	0.558165	0.507822	0.0503431	0.532993	0.314806	Not checked
3-n-Propylxanthine	Plate12-C11	0.576678	0.58263	0.00595146	0.579654	0.314579	Not checked
Acetylsalicylic acid	Plate1-D9	0.529954	0.572827	0.042873	0.551391	0.31401	Not checked
Eletriptan hydrobromide	Plate6-A9	0.619043	0.526392	0.0926514	0.572718	0.313956	Not checked
1-Phenylbiguanide	Plate13-C8	0.573246	0.573143	0.000102859	0.573195	0.313712	Not checked
Aminophylline ethylenediamine	Plate1-B5	0.546178	0.556521	0.0103428	0.551349	0.313526	Not checked
Choline bromide	Plate3-B11	0.56475	0.586773	0.0220229	0.575762	0.313488	Not checked
IMID-4F hydrochloride	Plate8-G11	0.593516	0.646039	0.0525233	0.619778	0.312887	Not checked
(-)-Sulpiride	Plate14-E10	0.590437	0.537409	0.0530278	0.563923	0.312265	Not checked
Rolipram	Plate14-D3	0.594306	0.533407	0.0608986	0.563856	0.31161	Not checked
beta-Estradiol	Plate7-C4	0.560635	0.504767	0.0558673	0.532701	0.310922	Not checked
EGTA	Plate7-D3	0.571034	0.494146	0.076888	0.53259	0.309447	Not checked
DCEBIO	Plate6-D5	0.589857	0.553967	0.0358901	0.571912	0.308765	Not checked
1-Aminobenzotriazole	Plate1-F7	0.540492	0.561337	0.0208455	0.550914	0.308472	Not checked
Cysteamine hydrochloride	Plate10-C10	0.567899	0.562865	0.00503422	0.565382	0.307806	Not checked
Paroxetine hydrochloride hemihydrate (MW = 374.83)	Plate2-B6	0.561396	0.556236	0.00515945	0.558816	0.307736	Not checked
1,10-Diaminodecane	Plate6-F9	0.608499	0.534669	0.0738303	0.571584	0.306652	Not checked
alpha-Methyl-DL-tyrosine methyl ester hydrochloride	Plate10-G6	0.589282	0.539987	0.0492944	0.564635	0.302041	Not checked
Antozoline hydrochloride	Plate2-C6	0.578711	0.537236	0.0414757	0.557973	0.301928	Not checked
(±)-Metoprolol (+)-tartrate	Plate10-A9	0.543571	0.58554	0.0419693	0.564556	0.301433	Not checked
N2-Ethyl-2'-deoxyguanosine	Plate14-G6	0.560056	0.565505	0.0054494	0.56278	0.300974	Not checked
Cimetidine	Plate4-F4	0.5515	0.546018	0.00548164	0.548759	0.300248	Not checked
Mianserin hydrochloride	Plate10-C5	0.568582	0.5602	0.00838202	0.564391	0.300166	Not checked
Trovafloxacin mesylate	Plate2-C8	0.536155	0.57915	0.042995	0.557652	0.299715	Not checked
Ipratropium bromide	Plate8-C11	0.602217	0.633178	0.0309609	0.617697	0.298561	Not checked
SR 27897 hydrate	Plate8-C8	0.578563	0.656708	0.0781448	0.617635	0.298137	Not checked
D-ribofuranosylbenzimidazole	Plate5-G7	0.572314	0.523105	0.0492094	0.547709	0.29769	Not checked
G15	Plate3-B6	0.593748	0.553863	0.0398851	0.573805	0.297229	Not checked
Sorbinil	Plate3-C6	0.579083	0.568471	0.0106123	0.573777	0.296992	Not checked
L-741,626	Plate10-C3	0.565967	0.561832	0.00413485	0.563899	0.296371	Not checked
p-MPPF dihydrochloride	Plate11-C6	0.581718	0.517095	0.0646235	0.549406	0.295752	Not checked
R-(+)-8-Hydroxy-DPAT hydrobromide	Plate8-H9	0.63079	0.603768	0.0270219	0.617279	0.295685	Not checked
N6-Cyclohexyladenosine	Plate5-B2	0.548753	0.546106	0.00264622	0.547429	0.295273	Not checked
Caffeic acid phenethyl ester	Plate4-C10	0.578646	0.517269	0.0613765	0.547957	0.294254	Not checked
Trihexyphenidyl hydrochloride	Plate15-A6	0.538278	0.570449	0.0321713	0.554364	0.293565	Not checked
Podophyllotoxin	Plate12-E9	0.585015	0.570219	0.0147956	0.577617	0.293465	Not checked
1-(1-Naphthyl)piperazine hydrochloride	Plate15-G2	0.554774	0.553776	0.000997291	0.554275	0.292937	Not checked
Lidocaine N-ethyl bromide quaternary salt	Plate9-D10	0.541042	0.546708	0.00566532	0.543875	0.291905	Not checked
CGP-13501	Plate3-B10	0.572448	0.573423	0.000974728	0.572936	0.290003	Not checked
(+)-Catechin Hydrate	Plate3-F10	0.568633	0.577036	0.00840319	0.572834	0.289158	Not checked
Propofol	Plate6-D8	0.585351	0.552318	0.0330334	0.568834	0.288932	Not checked
GYKI 52466 hydrochloride	Plate8-H2	0.607292	0.624885	0.0175922	0.616089	0.287485	Not checked
Quinolinic acid	Plate13-C10	0.560409	0.578009	0.0176003	0.569209	0.286855	Not checked
TBBz	Plate2-F11	0.543162	0.568397	0.0252349	0.555779	0.286806	Not checked
T0070907	Plate11-E11	0.574599	0.52239	0.0522091	0.548494	0.28552	Not checked
2-Chloroadenosine	Plate4-F5	0.551083	0.5421	0.00898337	0.546591	0.284035	Not checked
(E)-4-amino-2-butenoic acid	Plate15-C6	0.583079	0.522834	0.0602443	0.552956	0.28361	Not checked
6,7-ADTN hydrobromide	Plate6-B6	0.593388	0.542479	0.0509084	0.567933	0.283126	Not checked
Atropine methyl bromide	Plate1-C11	0.544421	0.552808	0.00838718	0.548614	0.281733	Not checked
LY-294,002 hydrochloride	Plate9-G11	0.532115	0.553209	0.0210937	0.542662	0.280619	Not checked
3,7-Dimethyl-1-propargylxanthine	Plate6-C9	0.583304	0.551409	0.0318943	0.567357	0.279409	Not checked
Alaproclate hydrochloride	Plate2-E8	0.568613	0.540761	0.0278517	0.554687	0.279275	Not checked
SKF 86466	Plate14-B7	0.580249	0.540862	0.0393868	0.560555	0.278984	Not checked
Riluzole	Plate14-C5	0.58387	0.536724	0.0471466	0.560297	0.276432	Not checked
Cisplatin	Plate12-D9	0.592249	0.559533	0.0327159	0.575891	0.275568	Not checked
Arecoline hydrobromide	Plate1-E10	0.537854	0.558227	0.0203735	0.54804	0.275058	Not checked
N-Ethylmaleimide	Plate7-B3	0.494962	0.564983	0.0700206	0.529973	0.274672	Not checked
Phenamil methanesulfonate	Plate13-D9	0.581733	0.553051	0.0286823	0.567392	0.274608	Not checked
(-)-Scopolamine hydrobromide	Plate14-D7	0.612019	0.508188	0.103832	0.560103	0.27452	Not checked
Sulfaphenazole	Plate14-F6	0.527467	0.592694	0.0652267	0.560081	0.274294	Not checked
Amitriptyline hydrochloride	Plate2-D3	0.550625	0.557238	0.00661229	0.553931	0.274069	Not checked
Methylergonovine maleate	Plate10-H5	0.556345	0.565404	0.00905886	0.560875	0.273046	Not checked
S-(+)-PD 123177 trifluoroacetate salt hydrate	Plate3-E11	0.58824	0.553276	0.0349635	0.570758	0.271902	Not checked
BRL 37344 sodium	Plate3-D8	0.577146	0.564227	0.0129188	0.570687	0.27131	Not checked
(S)-3,5-Dihydroxyphenylglycine	Plate5-A9	0.571607	0.517451	0.0541558	0.544529	0.270218	Not checked
(+/-)-Anisodamine	Plate6-G9	0.602443	0.529182	0.0732608	0.565813	0.269461	Not checked
Naltrexone hydrochloride	Plate11-E7	0.577733	0.516208	0.0615256	0.546971	0.268433	Not checked
Tegafur	Plate14-F10	0.588839	0.53011	0.0587293	0.559474	0.268302	Not checked
(±)-7-Hydroxy-DPAT hydrobromide	Plate8-F7	0.595332	0.631074	0.0357414	0.613203	0.267614	Not checked
9-cyclopentyladenine	Plate4-D4	0.547562	0.540999	0.0065631	0.544281	0.266754	Not checked
CP-100263 dihydrochloride hydrate	Plate15-B9	0.531596	0.569313	0.0377173	0.550455	0.265911	Not checked
(±)-Chlorpheniramine maleate	Plate4-C2	0.536204	0.551691	0.0154865	0.543948	0.264263	Not checked
S-Nitroso-N-acetylpenicillamine	Plate11-F7	0.558019	0.534914	0.0231051	0.546467	0.26278	Not checked
Clozapine	Plate4-D7	0.544312	0.543082	0.00122982	0.543697	0.262385	Not checked
N-p-Tosyl-L-phenylalanine chloromethyl ketone	Plate15-D8	0.513915	0.585857	0.0719418	0.549886	0.26189	Not checked
Gemcitabine hydrochloride	Plate3-D6	0.58559	0.553407	0.0321833	0.569499	0.261435	Not checked
L-162,313	Plate9-F8	0.563812	0.517346	0.0464663	0.540579	0.261237	Not checked
VER-3323 hemifumarate salt	Plate9-B10	0.554801	0.52613	0.0286704	0.540466	0.260179	Not checked
Vanillic acid diethylamide	Plate6-F10	0.589259	0.539351	0.0499073	0.564305	0.259744	Not checked
Sodium Oxamate	Plate12-D4	0.531276	0.617074	0.0857984	0.574175	0.257778	Not checked
Amsacrine hydrochloride	Plate2-H5	0.559359	0.543544	0.0158147	0.551451	0.256974	Not checked
Fenoterol hydrobromide	Plate7-G5	0.566768	0.490283	0.0764854	0.528525	0.255442	Not checked
ARL 67156 trisodium salt	Plate2-G10	0.550435	0.552003	0.00156801	0.551219	0.255372	Not checked
Meclofenamic acid sodium	Plate10-A8	0.566115	0.551005	0.01511	0.55856	0.255196	Not checked
2-Phenylaminoadenosine	Plate13-B7	0.582433	0.546566	0.035867	0.564499	0.255117	Not checked
Domperidone	Plate6-C8	0.581988	0.544884	0.0371045	0.563436	0.254145	Not checked
(±) trans-U-50488 methanesulfonate	Plate6-H3	0.562372	0.563924	0.00155229	0.563148	0.252289	Not checked
BTCP hydrochloride	Plate3-G7	0.559853	0.576841	0.0169877	0.568347	0.251865	Not checked
UK 14,304	Plate16-B7	0.585877	0.528065	0.0578114	0.556971	0.251616	Not checked
Norcantharidin	Plate11-C11	0.57834	0.512548	0.0657916	0.545444	0.251312	Not checked
Zonisamide sodium	Plate16-E11	0.564125	0.549637	0.0144875	0.556881	0.25084	Not checked
AIDA	Plate2-D10	0.565082	0.53566	0.0294218	0.550371	0.24953	Not checked
1-(4-Chlorobenzyl)-5-methoxy-2-methylindole-3-acetic acid	Plate3-H10	0.550982	0.584683	0.0337013	0.567832	0.247585	Not checked
3-Morpholinosydnonimine hydrochloride	Plate11-F5	0.569022	0.520971	0.0480514	0.544997	0.246293	Not checked
S(-)-Timolol maleate	Plate15-G10	0.561174	0.534137	0.0270368	0.547655	0.246108	Not checked
alpha,beta-Methylene adenosine 5'-triphosphate dilithium	Plate10-D10	0.57493	0.539509	0.0354216	0.55722	0.244862	Not checked
Cephalosporin C zinc salt	Plate4-E2	0.535486	0.547141	0.0116542	0.541313	0.24456	Not checked
Piroxicam	Plate12-B11	0.562373	0.583154	0.0207812	0.572764	0.243143	Not checked
HEMADO	Plate2-E6	0.520677	0.577996	0.0573192	0.549337	0.242399	Not checked
Naloxone hydrochloride	Plate11-C10	0.561903	0.527215	0.034688	0.544559	0.241389	Not checked
Bosutinib	Plate1-E4	0.554265	0.536014	0.0182519	0.54514	0.241336	Not checked
Carbamazepine	Plate4-F3	0.562133	0.519484	0.0426496	0.540809	0.240783	Not checked
gamma-Acetylinic GABA	Plate2-F9	0.552107	0.545744	0.00636276	0.548925	0.239565	Not checked
Cilostazol	Plate3-F9	0.592129	0.541369	0.0507598	0.566749	0.23858	Not checked
Zoledronic acid monohydrate	Plate10-B6	0.576126	0.536667	0.0394586	0.556396	0.238513	Not checked
Thioridazine hydrochloride	Plate16-F3	0.553713	0.557037	0.00332491	0.555375	0.237799	Not checked
Lidocaine hydrochloride	Plate9-C10	0.54615	0.529826	0.0163237	0.537988	0.237125	Not checked
1-(2-Chlorophenyl)-1-(4-chlorophenyl)-2,2-dichloroethane	Plate4-B2	0.524652	0.555829	0.031177	0.540241	0.236537	Not checked
Nortriptyline hydrochloride	Plate11-G9	0.505537	0.582654	0.0771171	0.544095	0.236185	Not checked
S(+)-Ibuprofen	Plate9-B5	0.558148	0.517208	0.0409398	0.537678	0.234236	Not checked
(±)-Normetanephrine hydrochloride	Plate11-F9	0.566104	0.521593	0.0445115	0.543848	0.233415	Not checked
ZM 39923 hydrochloride	Plate11-E5	0.537273	0.550187	0.012914	0.54373	0.232091	Not checked
Semicarbazide hydrochloride	Plate14-F7	0.608505	0.50311	0.105395	0.555808	0.232065	Not checked
DL-alpha-Difluoromethylornithine hydrochloride	Plate6-C10	0.584524	0.535477	0.0490465	0.560001	0.232007	Not checked
Phloretin	Plate13-F3	0.570597	0.551451	0.0191453	0.561024	0.231697	Not checked
Bupropion hydrochloride	Plate3-A7	0.557231	0.574339	0.0171075	0.565785	0.23057	Not checked
SR 59230A oxalate	Plate15-B2	0.537633	0.552821	0.0151879	0.545227	0.228929	Not checked
L-Cysteinesulfinic Acid	Plate4-C4	0.53629	0.542088	0.00579745	0.539189	0.228668	Not checked
Sandoz 58-035	Plate1-F8	0.531069	0.556984	0.0259151	0.544027	0.2284	Not checked
L-745,870 hydrochloride	Plate10-H2	0.571146	0.538732	0.0324146	0.554939	0.227276	Not checked
Pyridostigmine bromide	Plate13-H6	0.586338	0.53435	0.051988	0.560344	0.227118	Not checked
Propionylpromazine hydrochloride	Plate13-D3	0.58814	0.532276	0.055864	0.560208	0.226198	Not checked
Y-27632 dihydrochloride	Plate5-B4	0.540503	0.538271	0.00223208	0.539387	0.225805	Not checked
S(-)-3PPP hydrochloride	Plate13-D7	0.553364	0.566924	0.0135606	0.560144	0.225768	Not checked
(±)-Taxifolin	Plate15-H8	0.521332	0.568162	0.0468298	0.544747	0.225531	Not checked
D-609 potassium	Plate16-E3	0.573492	0.534412	0.0390802	0.553952	0.22548	Not checked
Pyrilamine maleate	Plate12-A11	0.562365	0.579637	0.0172718	0.571001	0.22487	Not checked
8-(4-Chlorophenylthio)-cAMP sodium	Plate4-C3	0.551444	0.525877	0.0255667	0.53866	0.224715	Not checked
Zaprinast	Plate16-D11	0.570126	0.537561	0.0325655	0.553843	0.224538	Not checked
(+)-MK-801 hydrogen maleate	Plate11-H3	0.546805	0.539256	0.0075492	0.543031	0.224243	Not checked
Benzamil hydrochloride	Plate3-F2	0.56982	0.560183	0.00963696	0.565002	0.224059	Not checked
Ciproxifan hydrochloride	Plate8-B5	0.594328	0.619345	0.0250176	0.606837	0.223777	Not checked
Diclofenac sodium	Plate6-E2	0.582636	0.534743	0.0478925	0.55869	0.223559	Not checked
CP-101537	Plate10-E4	0.562574	0.546096	0.0164786	0.554335	0.222617	Not checked
Chlorothiazide	Plate4-B5	0.558986	0.517742	0.0412438	0.538364	0.222498	Not checked
Corticosterone	Plate3-F11	0.570707	0.558604	0.0121031	0.564656	0.221184	Not checked
Fenofibrate	Plate7-A7	0.525479	0.526286	0.000807072	0.525883	0.220335	Not checked
Diethylenetriaminepentaacetic acid	Plate6-D2	0.564067	0.552173	0.0118938	0.55812	0.219889	Not checked
Acetazolamide	Plate1-D10	0.543143	0.543399	0.000255859	0.543271	0.219613	Not checked
Varenicline tartrate	Plate1-E8	0.563511	0.523029	0.0404818	0.54327	0.2196	Not checked
Triamcinolone	Plate15-F10	0.53531	0.552433	0.0171237	0.543872	0.21934	Not checked
SC-236	Plate10-A3	0.551533	0.556252	0.00471864	0.553893	0.219207	Not checked
Amifostine	Plate1-C10	0.552468	0.533956	0.0185124	0.543212	0.218929	Not checked
Metolazone	Plate8-E11	0.596083	0.616148	0.0200657	0.606116	0.218812	Not checked
Cytidine 5'-diphosphocholine sodium salt hydrate	Plate6-D4	0.581352	0.534462	0.04689	0.557907	0.218517	Not checked
Cinnarizine	Plate4-H5	0.549125	0.526332	0.022793	0.537728	0.217746	Not checked
(±)-2,3-Dichloro-alpha-methylbenzylamine hydrochloride	Plate6-H7	0.564715	0.550413	0.0143023	0.557564	0.216307	Not checked
Fusaric acid	Plate7-E7	0.548102	0.503053	0.0450492	0.525577	0.216274	Not checked
Aminopterin	Plate1-D5	0.534326	0.551517	0.0171904	0.542922	0.215551	Not checked
WAY-100635 maleate	Plate16-C10	0.559883	0.545721	0.0141621	0.552802	0.215521	Not checked
Fluvoxamine maleate	Plate7-B6	0.571091	0.479949	0.0911423	0.52552	0.21551	Not checked
Pargyline hydrochloride	Plate13-G3	0.583115	0.533888	0.0492268	0.558502	0.2147	Not checked
Chlormezanone	Plate5-G4	0.54686	0.529013	0.0178464	0.537937	0.213275	Not checked
Yohimbine hydrochloride	Plate16-A11	0.532326	0.572549	0.0402235	0.552437	0.212364	Not checked
Pergolide methanesulfonate	Plate13-C5	0.607859	0.508323	0.0995359	0.558091	0.211934	Not checked
L-655,708	Plate9-F11	0.526969	0.543576	0.0166079	0.535273	0.211854	Not checked
Olprinone hydrochloride	Plate16-G11	0.555351	0.549217	0.00613397	0.552284	0.211038	Not checked
PD 0325901	Plate1-B3	0.534712	0.550249	0.0155363	0.54248	0.210423	Not checked
MDL 28170	Plate10-A11	0.54111	0.564153	0.0230424	0.552631	0.20948	Not checked
N-Phenylanthranilic acid	Plate1-B2	0.565002	0.519232	0.0457705	0.542117	0.206198	Not checked
CNS-1102	Plate4-H3	0.534098	0.537517	0.00341981	0.535807	0.203378	Not checked
N-Acetylprocainamide hydrochloride	Plate1-A10	0.501574	0.582112	0.080538	0.541843	0.203007	Not checked
Uridine 5'-diphosphate sodium	Plate16-A6	0.554532	0.547965	0.00656741	0.551249	0.202072	Not checked
S15535	Plate11-H5	0.550616	0.531369	0.0192473	0.540993	0.201387	Not checked
Daidzein	Plate6-B3	0.563498	0.54687	0.0166274	0.555184	0.20097	Not checked
Ara-G hydrate	Plate16-B10	0.568958	0.532582	0.0363759	0.55077	0.197929	Not checked
Theobromine	Plate15-G8	0.54422	0.537059	0.00716122	0.54064	0.196478	Not checked
Chlorpropamide	Plate3-G10	0.558929	0.564434	0.00550502	0.561682	0.196465	Not checked
CP-471474	Plate9-H6	0.520495	0.546711	0.0262159	0.533603	0.19632	Not checked
TCPOBOP	Plate15-F5	0.559718	0.521445	0.0382731	0.540582	0.196067	Not checked
Milrinone	Plate10-B8	0.549309	0.552238	0.00292866	0.550773	0.195151	Not checked
BAY 61-3606 hydrochloride hydrate	Plate15-E10	0.525311	0.55556	0.0302494	0.540435	0.195031	Not checked
Triprolidine hydrochloride	Plate15-A11	0.506223	0.57463	0.0684066	0.540426	0.194967	Not checked
4-Amidinophenylmethanesulfonyl fluoride hydrochloride	Plate9-E10	0.534576	0.532043	0.00253283	0.53331	0.193588	Not checked
CX 546	Plate5-H5	0.561355	0.509919	0.0514361	0.535637	0.193414	Not checked
Pentamidine isethionate	Plate12-E6	0.529211	0.60632	0.0771085	0.567765	0.191324	Not checked
5-Fluorouracil	Plate7-F7	0.529628	0.517733	0.0118947	0.523681	0.191076	Not checked
Tyrphostin AG 1478	Plate15-A8	0.499568	0.579824	0.080256	0.539696	0.189798	Not checked
5-Aminovaleric acid hydrochloride	Plate1-D2	0.564266	0.517004	0.0472628	0.540635	0.188969	Not checked
Epibestatin hydrochloride	Plate6-G10	0.589055	0.517427	0.0716276	0.553241	0.188447	Not checked
SC 19220	Plate14-F8	0.602831	0.499837	0.102995	0.551334	0.187854	Not checked
SC-58125	Plate10-A10	0.605294	0.494149	0.111145	0.549722	0.187042	Not checked
BIX 01294 trihydrochloride hydrate	Plate15-A9	0.511356	0.567101	0.055745	0.539228	0.186493	Not checked
CBIQ	Plate2-C10	0.5686	0.513793	0.0548072	0.541197	0.186295	Not checked
Nisoxetine hydrochloride	Plate12-C2	0.523916	0.610597	0.0866812	0.567256	0.186045	Not checked
Ketoprofen	Plate9-E7	0.514332	0.550628	0.0362956	0.53248	0.185865	Not checked
2,6-Difluoro-4-[2-(phenylsulfonylamino)ethylthio]phenoxyacetamide	Plate10-H11	0.5587	0.540429	0.0182717	0.549564	0.185829	Not checked
TMB-8 hydrochloride	Plate1-C3	0.54961	0.531001	0.0186093	0.540305	0.185135	Not checked
S(-)-p-Bromotetramisole oxalate	Plate1-C2	0.558111	0.522445	0.0356653	0.540278	0.184817	Not checked
SB-366791	Plate14-C6	0.560391	0.541641	0.0187493	0.551016	0.184712	Not checked
Minoxidil	Plate10-G7	0.568849	0.529962	0.0388862	0.549405	0.184603	Not checked
Aniracetam	Plate2-D6	0.574385	0.507289	0.0670959	0.540837	0.183817	Not checked
Imperatorin	Plate6-B4	0.557064	0.5476	0.0094643	0.552332	0.182592	Not checked
Tolazamide	Plate15-H6	0.555201	0.522061	0.0331405	0.538631	0.182268	Not checked
Quinelorane dihydrochloride	Plate13-F11	0.552025	0.554985	0.00295927	0.553505	0.181028	Not checked
DM 235	Plate5-B11	0.539945	0.528421	0.0115243	0.534183	0.180854	Not checked
Voriconazole	Plate2-G11	0.536481	0.544322	0.00784144	0.540401	0.180814	Not checked
BMY 7378 dihydrochloride	Plate3-E7	0.580884	0.538634	0.0422501	0.559759	0.180484	Not checked
4-Imidazoleacrylic acid	Plate16-F6	0.560812	0.536646	0.0241666	0.548729	0.180256	Not checked
Betaxolol hydrochloride	Plate3-D4	0.569492	0.54997	0.0195223	0.559731	0.180255	Not checked
Caffeine	Plate3-G9	0.565724	0.553709	0.0120151	0.559717	0.180135	Not checked
S-Methyl-L-thiocitrulline acetate	Plate10-F8	0.560073	0.53742	0.0226524	0.548746	0.179521	Not checked
Succinylcholine chloride	Plate14-D11	0.567242	0.53363	0.0336116	0.550436	0.178978	Not checked
BWB70C	Plate3-E3	0.581429	0.537664	0.0437649	0.559547	0.178721	Not checked
(±)-CGP-12177A hydrochloride	Plate5-F3	0.522139	0.545529	0.0233897	0.533834	0.177836	Not checked
Acyclovir	Plate1-D8	0.510287	0.569034	0.0587474	0.539661	0.177643	Not checked
PD-184161	Plate13-A4	0.565343	0.540281	0.0250616	0.552812	0.176359	Not checked
5-(N,N-Dimethyl)amiloride hydrochloride	Plate1-B8	0.538154	0.540604	0.00244965	0.539379	0.174365	Not checked
Tetrahydrozoline hydrochloride	Plate15-B8	0.538239	0.536691	0.00154795	0.537465	0.174021	Not checked
Tirofiban hydrochloride monohydrate	Plate14-G8	0.58465	0.515161	0.0694889	0.549906	0.173739	Not checked
PD-156707	Plate16-A2	0.543455	0.55225	0.00879516	0.547852	0.172668	Not checked
D-Serine	Plate14-E9	0.571124	0.528374	0.0427507	0.549749	0.17219	Not checked
Levallorphan tartrate	Plate10-F2	0.567714	0.527504	0.0402101	0.547609	0.170747	Not checked
3-deazaadenosine	Plate6-C4	0.566946	0.533681	0.033265	0.550313	0.169582	Not checked
NBI 27914	Plate7-B4	0.529631	0.514459	0.0151724	0.522045	0.169347	Not checked
Vinpocetine	Plate16-F8	0.568804	0.526091	0.0427125	0.547447	0.169162	Not checked
Procaine hydrochloride	Plate13-A7	0.565634	0.537562	0.0280722	0.551598	0.168177	Not checked
CP-226269	Plate14-H4	0.546218	0.552405	0.0061869	0.549312	0.167871	Not checked
L(-)-Norepinephrine bitartrate	Plate2-B5	0.563259	0.513632	0.0496274	0.538445	0.167333	Not checked
5alpha-Pregnan-3alpha-ol-20-one	Plate13-E5	0.566791	0.535727	0.0310633	0.551259	0.165893	Not checked
Cyclosporin A	Plate4-A3	0.534734	0.526633	0.00810056	0.530683	0.165052	Not checked
JW74	Plate11-H2	0.542332	0.533114	0.00921809	0.537723	0.164713	Not checked
Mecamylamine hydrochloride	Plate11-E2	0.543842	0.53153	0.0123122	0.537686	0.164301	Not checked
3-Morpholinosydnonimine hydrochloride	Plate4-A8	0.524248	0.536885	0.0126373	0.530567	0.16418	Not checked
CGS-15943	Plate5-A5	0.545123	0.519215	0.0259079	0.532169	0.163451	Not checked
Tomoxetine	Plate16-A3	0.554093	0.539394	0.0146987	0.546744	0.163069	Not checked
Aminoguanidine hemisulfate	Plate1-E11	0.528198	0.54837	0.0201719	0.538284	0.161635	Not checked
SDZ-205,557 hydrochloride	Plate15-D4	0.532261	0.539156	0.00689476	0.535708	0.161591	Not checked
Pramipexole dihydrochloride	Plate13-H9	0.574556	0.526619	0.0479375	0.550588	0.161369	Not checked
Piribedil maleate	Plate13-A6	0.561229	0.539638	0.0215918	0.550434	0.16033	Not checked
Niflumic acid	Plate11-E6	0.551263	0.522973	0.0282902	0.537118	0.157933	Not checked
8-Cyclopentyl-1,3-dimethylxanthine	Plate5-H2	0.519777	0.543242	0.0234651	0.531509	0.157757	Not checked
Mexiletene hydrochloride	Plate10-G5	0.545408	0.546269	0.000861154	0.545839	0.157099	Not checked
1,3,5-tris(4-hydroxyphenyl)-4-propyl-1H-pyrazole	Plate8-B6	0.536825	0.65747	0.120645	0.597147	0.157056	Not checked
(S)-Propranolol hydrochloride	Plate13-G4	0.56334	0.536504	0.0268354	0.549922	0.156884	Not checked
Muscimol hydrobromide	Plate8-D2	0.622427	0.571774	0.0506527	0.597101	0.156735	Not checked
BIA 2-093	Plate14-G3	0.519842	0.576489	0.0566473	0.548166	0.156544	Not checked
Nefiracetam	Plate6-E8	0.54887	0.547606	0.00126398	0.548238	0.156206	Not checked
N-Methyl-D-aspartic acid	Plate10-F6	0.559215	0.532058	0.0271569	0.545637	0.15554	Not checked
Rhodblock 6	Plate3-G8	0.556199	0.557309	0.00110994	0.556754	0.155515	Not checked
Papaverine hydrochloride	Plate12-H8	0.573033	0.555546	0.0174874	0.56429	0.155287	Not checked
(-)-Scopolamine methyl bromide	Plate14-H11	0.580261	0.51566	0.064601	0.54796	0.154511	Not checked
Nilutamide	Plate11-H10	0.528527	0.544924	0.0163972	0.536725	0.153524	Not checked
Mizoribine	Plate10-C6	0.552652	0.538024	0.0146275	0.545338	0.153238	Not checked
Quipazine, 6-nitro-, maleate	Plate13-E11	0.554206	0.544512	0.00969348	0.549359	0.153089	Not checked
Vancomycin hydrochloride from Streptomyces orientalis	Plate16-G8	0.559285	0.531867	0.0274172	0.545576	0.152958	Not checked
Pilocarpine nitrate	Plate12-H11	0.576189	0.551914	0.0242753	0.564052	0.15282	Not checked
SR 142948A	Plate8-G7	0.597938	0.595053	0.00288411	0.596496	0.152569	Not checked
Donitriptan monohydrochloride	Plate6-G4	0.571637	0.523614	0.0480231	0.547626	0.152263	Not checked
DBO-83	Plate6-F3	0.558449	0.536474	0.0219755	0.547461	0.151204	Not checked
Nalidixic acid sodium	Plate11-D8	0.560822	0.512176	0.0486464	0.536499	0.15099	Not checked
1,1-Dimethyl-4-phenyl-piperazinium iodide	Plate5-H11	0.532887	0.528285	0.00460192	0.530586	0.149779	Not checked
Kainic acid	Plate9-B7	0.547111	0.509911	0.0372002	0.528511	0.148933	Not checked
A-315456	Plate1-F10	0.542474	0.531906	0.0105675	0.53719	0.148922	Not checked
Pinacidil	Plate13-H8	0.55474	0.54274	0.0119997	0.54874	0.148917	Not checked
Phenytoin sodium	Plate5-A10	0.553277	0.507625	0.0456516	0.530451	0.148615	Not checked
Ivermectin	Plate9-F4	0.54021	0.516729	0.023481	0.528469	0.148542	Not checked
Piracetam	Plate12-G10	0.558505	0.568632	0.0101272	0.563569	0.147811	Not checked
Orphenadrine hydrochloride	Plate12-A5	0.541983	0.585119	0.0431363	0.563551	0.147627	Not checked
Ethosuximide	Plate7-F3	0.539844	0.500839	0.0390046	0.520341	0.14671	Not checked
Linopirdine	Plate10-B3	0.552818	0.535855	0.016963	0.544336	0.145513	Not checked
Dopamine hydrochloride	Plate8-C7	0.600308	0.590397	0.00991111	0.595352	0.144696	Not checked
Z-L-Phe chloromethyl ketone	Plate4-E11	0.518971	0.536854	0.0178829	0.527913	0.144331	Not checked
Aconitine	Plate1-E9	0.538129	0.534968	0.00316073	0.536549	0.141465	Not checked
Clodronic acid	Plate5-H9	0.53996	0.519013	0.0209476	0.529487	0.140284	Not checked
CP-100356 monohydrochloride	Plate3-B7	0.563197	0.546538	0.0166589	0.554868	0.139835	Not checked
Famotidine	Plate7-B8	0.533624	0.505807	0.0278165	0.519716	0.138396	Not checked
1,3-Dipropyl-8-p-sulfophenylxanthine	Plate2-G6	0.532658	0.53568	0.0030223	0.534169	0.137858	Not checked
Amiodarone hydrochloride	Plate2-E3	0.551157	0.516895	0.0342613	0.534026	0.136872	Not checked
(±)-Sotalol hydrochloride	Plate14-B6	0.569109	0.52323	0.0458781	0.546169	0.136816	Not checked
Oxymetazoline hydrochloride	Plate12-C4	0.525099	0.599717	0.0746181	0.562408	0.135781	Not checked
Haloperidol	Plate8-C4	0.590387	0.59747	0.00708259	0.593929	0.134893	Not checked
Lorglumide sodium	Plate10-B2	0.541016	0.544135	0.0031196	0.542576	0.131936	Not checked
Budesonide	Plate3-B5	0.553062	0.554668	0.00160619	0.553865	0.1315	Not checked
ATPO	Plate8-C10	0.579531	0.607289	0.0277578	0.59341	0.131324	Not checked
Droxinostat	Plate4-H10	0.553043	0.499256	0.0537874	0.52615	0.131141	Not checked
Paromomycin sulfate	Plate13-B6	0.554598	0.537373	0.0172255	0.545986	0.130357	Not checked
O-Phospho-L-serine	Plate12-A7	0.519429	0.604111	0.084682	0.56177	0.129161	Not checked
D-Cycloserine	Plate4-B3	0.509022	0.542638	0.0336154	0.52583	0.128752	Not checked
Pseudocantharidin C	Plate15-E9	0.520565	0.54129	0.020725	0.530927	0.12777	Not checked
Procainamide hydrochloride	Plate13-D6	0.556826	0.534258	0.022568	0.545542	0.127367	Not checked
Adenosine	Plate2-E4	0.530754	0.534436	0.00368213	0.532595	0.12701	Not checked
Agmatine sulfate	Plate1-F11	0.515613	0.554679	0.0390661	0.535146	0.125158	Not checked
AB-MECA	Plate2-G9	0.524203	0.540382	0.0161782	0.532293	0.124924	Not checked
N-Acetyl-5-hydroxytryptamine	Plate1-E5	0.551711	0.518496	0.0332155	0.535103	0.124662	Not checked
Actinonin	Plate1-A11	0.512357	0.557829	0.0454726	0.535093	0.12454	Not checked
2-Chloro-2-deoxy-D-glucose	Plate5-B5	0.520635	0.534665	0.0140297	0.52765	0.124423	Not checked
Cortexolone	Plate13-H11	0.533756	0.5561	0.0223446	0.544928	0.123231	Not checked
Sildenafil citrate salt	Plate2-B10	0.535499	0.528565	0.00693409	0.532032	0.123127	Not checked
Promethazine hydrochloride	Plate12-B10	0.555229	0.567068	0.0118391	0.561148	0.122719	Not checked
Enalaprilat dihydrate	Plate13-H7	0.54804	0.541018	0.00702225	0.544529	0.12054	Not checked
AA-861	Plate1-C7	0.513853	0.555642	0.0417884	0.534748	0.120526	Not checked
Nimodipine	Plate12-B2	0.580416	0.541223	0.0391934	0.56082	0.119311	Not checked
TNP	Plate1-G9	0.550155	0.519127	0.0310278	0.534641	0.119283	Not checked
Disopyramide phosphate	Plate6-B2	0.550956	0.533777	0.017179	0.542366	0.11837	Not checked
Hydroxyurea	Plate8-D7	0.563415	0.619489	0.0560741	0.591452	0.117841	Not checked
erythro-9-(2-Hydroxy-3-nonyl)adenine hydrochloride	Plate7-C5	0.554854	0.481327	0.0735279	0.518091	0.116805	Not checked
O-(Carboxymethyl)hydroxylamine hemihydrochloride	Plate1-A8	0.555045	0.513705	0.0413399	0.534375	0.116196	Not checked
R-(+)-7-Hydroxy-DPAT hydrobromide	Plate8-A10	0.589479	0.592928	0.00344924	0.591204	0.116128	Not checked
Rizatriptan benzoate salt	Plate9-C3	0.545543	0.504223	0.0413194	0.524883	0.115168	Not checked
Acetamide	Plate1-A4	0.591368	0.477203	0.114165	0.534286	0.115156	Not checked
Dolasetron mesylate hydrate	Plate15-C3	0.540414	0.517775	0.0226396	0.529094	0.114802	Not checked
(+)-Brompheniramine maleate	Plate3-H3	0.539754	0.56381	0.0240563	0.551782	0.114186	Not checked
Triflusal	Plate13-F6	0.560117	0.526881	0.0332359	0.543499	0.113602	Not checked
1-Deoxynojirimycin hydrochloride	Plate6-E5	0.562161	0.521085	0.0410758	0.541623	0.11358	Not checked
5-Nitro-2-(3-phenylpropylamino)benzoic acid	Plate11-F8	0.536503	0.529797	0.00670603	0.53315	0.113429	Not checked
Metaproterenol hemisulfate	Plate10-B5	0.52843	0.551756	0.0233269	0.540093	0.112791	Not checked
NG-Nitro-L-arginine	Plate11-B9	0.55907	0.50688	0.0521898	0.532975	0.111459	Not checked
Metolazone	Plate11-D4	0.53531	0.530588	0.00472192	0.532949	0.111168	Not checked
Mitoxantrone	Plate10-F10	0.510201	0.569538	0.0593369	0.53987	0.111068	Not checked
Pentoxifylline	Plate12-F7	0.592397	0.527643	0.0647545	0.56002	0.11102	Not checked
Nimustine hydrochloride	Plate11-B11	0.543018	0.522505	0.0205124	0.532761	0.109069	Not checked
Tolbutamide	Plate15-D5	0.492934	0.563601	0.0706675	0.528268	0.108954	Not checked
Lercanidipine hydrochloride hemihydrate	Plate2-G5	0.556085	0.503829	0.0522564	0.529957	0.108827	Not checked
Cilnidipine	Plate6-C3	0.5726	0.508748	0.063852	0.540674	0.107464	Not checked
cDPCP	Plate15-F8	0.502206	0.553372	0.0511664	0.527789	0.105566	Not checked
Chlorzoxazone	Plate4-B4	0.526981	0.518323	0.00865717	0.522652	0.104982	Not checked
8-(3-Chlorostyryl)caffeine	Plate5-H4	0.54539	0.505134	0.0402555	0.525262	0.103791	Not checked
S(-)-Atenolol	Plate2-H7	0.520335	0.537666	0.0173308	0.529001	0.102237	Not checked
(±)-Nipecotic acid	Plate1-E2	0.564628	0.501565	0.0630635	0.533096	0.10133	Not checked
Dihydroergotamine methanesulfonate	Plate5-D8	0.528215	0.521381	0.00683391	0.524798	0.0997845	Not checked
N,N,N',N'-Tetramethylazodicarboxamide	Plate5-H8	0.540128	0.50941	0.0307184	0.524769	0.0995351	Not checked
Pyrazinecarboxamide	Plate13-F2	0.544473	0.537909	0.00656408	0.541191	0.0980452	Not checked
Atropine sulfate	Plate1-E3	0.534785	0.530452	0.00433293	0.532618	0.0957696	Not checked
AMN082	Plate11-G8	0.518609	0.544525	0.025916	0.531567	0.095674	Not checked
Histamine, R(-)-alpha-methyl-, dihydrochloride	Plate8-F9	0.577424	0.598912	0.0214878	0.588168	0.0952246	Not checked
N-omega-Methyl-5-hydroxytryptamine oxalate salt	Plate10-C4	0.56289	0.512655	0.0502347	0.537773	0.0948978	Not checked
Phenylbutazone	Plate13-D4	0.547724	0.533686	0.0140375	0.540705	0.0947709	Not checked
Indinavir sulfate salt hydrate	Plate1-D11	0.535447	0.529554	0.00589292	0.532501	0.094403	Not checked
ML 10302	Plate10-H6	0.566539	0.508808	0.0577313	0.537673	0.0941303	Not checked
Tetramisole hydrochloride	Plate15-H5	0.521879	0.530377	0.0084983	0.526128	0.0938147	Not checked
SB 200646 hydrochloride	Plate2-G8	0.52078	0.534547	0.0137674	0.527663	0.0930191	Not checked
N-Oleoylethanolamine	Plate12-G3	0.541166	0.575249	0.0340832	0.558207	0.0922264	Not checked
Tetracaine hydrochloride	Plate16-B2	0.536498	0.539977	0.00347856	0.538238	0.0894212	Not checked
BP 897	Plate3-A6	0.542517	0.554944	0.0124269	0.548731	0.0888256	Not checked
AMG 9810	Plate16-B9	0.523386	0.55294	0.0295542	0.538163	0.0887737	Not checked
Phenylbenzene-omega-phosphono-alpha-amino acid	Plate13-E9	0.511715	0.567881	0.0561656	0.539798	0.0886595	Not checked
Hydrocortisone	Plate8-D5	0.58617	0.588173	0.00200266	0.587171	0.0883626	Not checked
ONO-RS-082	Plate11-A7	0.534855	0.526639	0.00821571	0.530747	0.0864767	Not checked
8-(p-Sulfophenyl)theophylline	Plate2-F6	0.515914	0.53739	0.0214764	0.526652	0.0860491	Not checked
Fulvestrant	Plate2-D5	0.516608	0.536267	0.019659	0.526438	0.0845705	Not checked
6-Hydroxymelatonin	Plate8-F3	0.616957	0.555855	0.0611022	0.586406	0.0830936	Not checked
BRL 54443 maleate	Plate3-E8	0.561189	0.534823	0.0263658	0.548006	0.0828035	Not checked
Primidone	Plate13-G2	0.557187	0.520531	0.0366566	0.538859	0.0823315	Not checked
Retinoic acid	Plate14-C2	0.542367	0.538845	0.00352159	0.540606	0.081834	Not checked
Ro 20-1724	Plate3-E5	0.548865	0.546884	0.00198097	0.547875	0.0817107	Not checked
5-fluoro-5'-deoxyuridine	Plate7-F8	0.544184	0.486673	0.0575103	0.515428	0.0814359	Not checked
(±)-AMPA hydrobromide	Plate8-C2	0.589169	0.582488	0.00668064	0.585829	0.0791165	Not checked
Stevioside	Plate9-H4	0.541901	0.499924	0.041977	0.520913	0.0782218	Not checked
5-Hydroxy-L-tryptophan	Plate8-G8	0.572483	0.598883	0.0264008	0.585683	0.0781147	Not checked
2,3-Butanedione monoxime	Plate2-A11	0.533178	0.517584	0.0155939	0.525381	0.0772904	Not checked
Xylometazoline hydrochloride	Plate16-G10	0.535686	0.537925	0.00223944	0.536806	0.0770233	Not checked
(-)-Physostigmine	Plate7-A4	0.556752	0.473415	0.0833372	0.515084	0.076854	Not checked
Fosmidomycin sodium salt hydrate	Plate9-B4	0.51876	0.522719	0.00395849	0.52074	0.0766135	Not checked
Gisadenafil besylate salt	Plate3-H6	0.546755	0.547449	0.000693774	0.547102	0.0752878	Not checked
P1,P4-Di(adenosine-5')tetraphosphate triammonium	Plate5-H6	0.539051	0.504722	0.0343292	0.521886	0.0746349	Not checked
(+)-Quisqualic acid	Plate13-H10	0.540888	0.534406	0.00648146	0.537647	0.0741663	Not checked
(±)-Vanillylmandelic acid	Plate8-E3	0.593355	0.576858	0.0164976	0.585106	0.0741431	Not checked
Oleic Acid	Plate12-B4	0.540171	0.572735	0.0325633	0.556453	0.0740409	Not checked
PD 98,059	Plate13-G9	0.546882	0.528226	0.018656	0.537554	0.073535	Not checked
Pirfenidone	Plate12-C8	0.572418	0.540312	0.0321065	0.556365	0.0731248	Not checked
Ro 8-4304	Plate14-A4	0.53824	0.541173	0.00293316	0.539706	0.0729414	Not checked
1,3-Dipropyl-7-methylxanthine	Plate6-B8	0.545943	0.524444	0.0214983	0.535194	0.0721508	Not checked
Urapidil, 5-Methyl-	Plate16-H6	0.55559	0.516731	0.0388595	0.53616	0.0714369	Not checked
7-Cyclopentyl-5-(4-phenoxy)phenyl-7H-pyrrolo[2,3-d]pyrimidin-4-ylamine	Plate6-E11	0.534055	0.535921	0.00186618	0.534988	0.070825	Not checked
Ropinirole hydrochloride	Plate14-G2	0.566062	0.512828	0.0532343	0.539445	0.0703587	Not checked
Moxonidine hydrochloride	Plate10-D4	0.557021	0.512127	0.0448942	0.534574	0.0702295	Not checked
Imazodan	Plate8-H10	0.587884	0.581087	0.00679637	0.584485	0.0698671	Not checked
Meloxicam sodium	Plate10-E7	0.527286	0.541586	0.0142999	0.534436	0.0691689	Not checked
Rufinamide	Plate10-H7	0.536734	0.531582	0.00515248	0.534158	0.0670219	Not checked
Tyrphostin 23	Plate15-D11	0.485419	0.559094	0.0736756	0.522257	0.0664297	Not checked
Sematilide monohydrochloride monohydrate	Plate8-B10	0.547932	0.619914	0.0719818	0.583923	0.0659959	Not checked
Agomelatine	Plate9-A7	0.507495	0.531599	0.0241045	0.519547	0.0655159	Not checked
DL-Homatropine hydrobromide	Plate8-D3	0.610198	0.557493	0.0527057	0.583846	0.0654619	Not checked
Thapsigargin	Plate16-G3	0.540127	0.530777	0.00934956	0.535452	0.0653019	Not checked
2,4-Diamino-6-pyrimidinone	Plate6-B10	0.530602	0.537347	0.00674492	0.533974	0.064295	Not checked
Sodium Taurocholate hydrate	Plate1-B10	0.523363	0.536371	0.0130078	0.529867	0.0637904	Not checked
3-Iodo-L-tyrosine	Plate9-D4	0.534569	0.504136	0.030433	0.519353	0.0637073	Not checked
Pregnenolone sulfate sodium	Plate13-A9	0.527085	0.545045	0.0179598	0.536065	0.0635027	Not checked
5-azacytidine	Plate1-D6	0.507257	0.552411	0.0451534	0.529834	0.0634022	Not checked
CP-335963	Plate14-E8	0.553731	0.523736	0.0299947	0.538733	0.0633251	Not checked
Cystamine dihydrochloride	Plate4-F8	0.5318	0.502363	0.0294367	0.517082	0.0633194	Not checked
THIP hydrochloride	Plate16-D4	0.527526	0.542825	0.0152983	0.535175	0.0629086	Not checked
Carbetapentane citrate	Plate4-H4	0.542805	0.491224	0.0515816	0.517014	0.0628146	Not checked
Benazoline oxalate	Plate3-D3	0.547214	0.543912	0.00330222	0.545563	0.0624973	Not checked
1-Amino-1-cyclohexanecarboxylic acid hydrochloride	Plate2-D8	0.535195	0.510997	0.0241983	0.523096	0.0615364	Not checked
Bepridil hydrochloride	Plate3-G3	0.562631	0.528256	0.0343742	0.545444	0.0615065	Not checked
E-64	Plate6-H11	0.549947	0.516921	0.033026	0.533434	0.0608147	Not checked
13-cis-retinoic acid	Plate14-E2	0.543804	0.532986	0.0108181	0.538395	0.0599839	Not checked
2-Hydroxysaclofen	Plate1-H10	0.542053	0.516902	0.0251507	0.529477	0.0592574	Not checked
Furafylline	Plate7-F9	0.520995	0.506348	0.0146478	0.513671	0.0580914	Not checked
Ranolazine dihydrochloride	Plate14-C3	0.556518	0.519665	0.0368525	0.538091	0.0569815	Not checked
Azithromycin dihydrate	Plate2-A10	0.524492	0.520156	0.00433654	0.522324	0.0562161	Not checked
Cyclophosphamide monohydrate	Plate3-H9	0.529796	0.559786	0.0299894	0.544791	0.0560836	Not checked
Arecaidine propargyl ester hydrobromide	Plate2-F7	0.508709	0.535854	0.0271454	0.522282	0.0559244	Not checked
Sobuzoxane	Plate14-F5	0.541689	0.534118	0.00757125	0.537903	0.0551229	Not checked
4-Imidazolemethanol hydrochloride	Plate8-E4	0.591311	0.573348	0.0179637	0.58233	0.0550225	Not checked
Anisotropine methyl bromide	Plate6-A10	0.526762	0.538043	0.0112805	0.532403	0.0541666	Not checked
Alfuzosin hydrochloride	Plate3-G5	0.536416	0.552686	0.0162694	0.544551	0.0540886	Not checked
N-Bromoacetamide	Plate3-D2	0.559307	0.529716	0.0295909	0.544511	0.0537578	Not checked
Acetyl-beta-methylcholine chloride	Plate1-C6	0.491384	0.566604	0.0752192	0.528994	0.0536371	Not checked
L-azetidine-2-carboxylic acid	Plate1-C4	0.520062	0.537873	0.0178103	0.528967	0.0533293	Not checked
(±)-8-Hydroxy-DPAT hydrobromide	Plate8-B7	0.571748	0.592152	0.0204041	0.58195	0.0524082	Not checked
AC-55649	Plate16-D10	0.546553	0.521356	0.025197	0.533955	0.0523385	Not checked
Rutaecarpine	Plate14-F2	0.546456	0.528704	0.0177512	0.53758	0.0519283	Not checked
ICI 204,448 hydrochloride	Plate9-G5	0.530377	0.505722	0.0246552	0.51805	0.0515809	Not checked
trans-(±)-ACPD	Plate2-B8	0.527465	0.515462	0.0120028	0.521463	0.0502845	Not checked
BLI-489 hydrate	Plate2-A7	0.520418	0.522341	0.00192283	0.521379	0.0497063	Not checked
4-(2-Aminoethyl)benzenesulfonyl fluoride hydrochloride	Plate2-F3	0.523188	0.519465	0.00372314	0.521327	0.049343	Not checked
L-165,041	Plate8-F8	0.56429	0.598231	0.0339403	0.581261	0.0476613	Not checked
alpha-Lobeline hydrochloride	Plate9-F9	0.562212	0.473026	0.0891856	0.517619	0.0475723	Not checked
5-Bromo-2'-deoxyuridine	Plate3-F3	0.56014	0.526841	0.0332982	0.54349	0.0452731	Not checked
Ibandronate sodium	Plate14-G4	0.510933	0.562808	0.0518746	0.536871	0.044918	Not checked
(±)-2-Amino-4-phosphonobutyric acid	Plate1-G5	0.538576	0.517843	0.0207328	0.528209	0.0445144	Not checked
(+)-Hydrastine	Plate8-E7	0.557502	0.603551	0.046049	0.580526	0.0426064	Not checked
Tetraethylammonium chloride	Plate15-G6	0.518476	0.519234	0.000757421	0.518855	0.0423655	Not checked
7,7-Dimethyl-(5Z,8Z)-eicosadienoic acid	Plate6-G3	0.548491	0.512366	0.0361246	0.530429	0.0414455	Not checked
Imidazole-4-acetic acid hydrochloride	Plate8-E10	0.568135	0.592436	0.0243003	0.580286	0.0409477	Not checked
RepSox	Plate7-G2	0.537948	0.48645	0.0514982	0.512199	0.0385256	Not checked
Cephalexin hydrate	Plate4-A5	0.521803	0.505586	0.0162174	0.513695	0.0379853	Not checked
Etodolac	Plate6-H10	0.547212	0.512455	0.0347574	0.529833	0.0376104	Not checked
Centrophenoxine hydrochloride	Plate4-A11	0.519982	0.507299	0.0126827	0.513641	0.0375811	Not checked
L-Canavanine	Plate7-A11	0.534914	0.489324	0.0455901	0.512119	0.0374594	Not checked
PMEG hydrate	Plate11-E10	0.537566	0.515024	0.0225428	0.526295	0.036543	Not checked
NS-1619	Plate12-B3	0.523705	0.5819	0.0581947	0.552802	0.0361887	Not checked
Naftopidil dihydrochloride	Plate12-G2	0.526772	0.578814	0.052042	0.552793	0.036094	Not checked
PF-431396 hydrate	Plate3-E6	0.530929	0.553825	0.0228958	0.542377	0.0360173	Not checked
Chlormethiazole hydrochloride	Plate2-F2	0.516995	0.521786	0.0047916	0.51939	0.035998	Not checked
Hypotaurine	Plate8-B4	0.570641	0.588401	0.0177593	0.579521	0.0356834	Not checked
Putrescine dihydrochloride	Plate13-B3	0.537934	0.525821	0.0121124	0.531878	0.0352865	Not checked
Cyproterone acetate	Plate4-G2	0.546217	0.479793	0.066424	0.513005	0.032828	Not checked
U-99194A maleate	Plate16-A8	0.528542	0.534849	0.00630681	0.531695	0.0327792	Not checked
Vincristine sulfate	Plate16-A9	0.524197	0.538736	0.0145386	0.531467	0.0307993	Not checked
Debrisoquin sulfate	Plate5-A7	0.513943	0.519524	0.00558108	0.516734	0.0301255	Not checked
R(+)-IAA-94	Plate9-D5	0.516016	0.515366	0.000649954	0.515691	0.0296276	Not checked
B-HT 933 dihydrochloride	Plate3-B8	0.536043	0.547097	0.0110539	0.54157	0.0293087	Not checked
(±)-alpha-Lipoic Acid	Plate15-A10	0.476205	0.557773	0.0815683	0.516989	0.0291636	Not checked
Ribavirin	Plate14-C4	0.555525	0.514979	0.0405469	0.535252	0.0289218	Not checked
Isonipecotic acid	Plate9-G6	0.509341	0.521789	0.0124476	0.515565	0.0284588	Not checked
Furosemide	Plate7-F6	0.53123	0.491623	0.039607	0.511427	0.0282675	Not checked
(-)-Perillic acid	Plate13-E2	0.539225	0.522426	0.0167985	0.530825	0.0281952	Not checked
Acetylthiocholine chloride	Plate1-F9	0.519569	0.533966	0.0143972	0.526768	0.0277572	Not checked
CP-135807	Plate16-H9	0.536932	0.524762	0.0121693	0.530847	0.0254339	Not checked
(-)-Cotinine	Plate4-E6	0.564094	0.459932	0.104162	0.512013	0.025409	Not checked
D(-)-2-Amino-5-phosphonopentanoic acid	Plate6-B9	0.536113	0.51953	0.0165834	0.527821	0.0246439	Not checked
5-hydroxydecanoic acid sodium	Plate8-G9	0.548088	0.607515	0.0594273	0.577801	0.0238418	Not checked
Amisulpride	Plate15-B4	0.511206	0.521146	0.00994029	0.516176	0.0234125	Not checked
1-[2-(Trifluoromethyl)phenyl]imidazole	Plate15-H11	0.508516	0.523604	0.0150878	0.51606	0.0225916	Not checked
Benzamide	Plate2-H11	0.506978	0.527814	0.0208358	0.517396	0.0222495	Not checked
Supercinnamaldehyde	Plate3-H8	0.55002	0.531304	0.0187161	0.540662	0.0217662	Not checked
(-)-Scopolamine methyl nitrate	Plate14-G7	0.581171	0.487294	0.0938764	0.534232	0.0188462	Not checked
(±)-Brompheniramine maleate	Plate3-E2	0.541022	0.539285	0.001737	0.540153	0.0175373	Not checked
Amantadine hydrochloride	Plate1-A5	0.54994	0.501802	0.0481375	0.525871	0.0173325	Not checked
Etoposide	Plate6-B11	0.515748	0.537623	0.0218756	0.526686	0.0173251	Not checked
Alprenolol hydrochloride	Plate2-H3	0.518153	0.51514	0.00301367	0.516647	0.0170859	Not checked
3-Isobutyl-1-methylxanthine	Plate9-A3	0.503521	0.52487	0.0213488	0.514196	0.0157154	Not checked
Neostigmine bromide	Plate11-B7	0.529834	0.518969	0.0108645	0.524402	0.0153062	Not checked
Benzamidine hydrochloride	Plate3-E4	0.541179	0.538463	0.00271587	0.539821	0.0147764	Not checked
Nitisinone	Plate10-G2	0.55257	0.502173	0.0503972	0.527371	0.014687	Not checked
Molsidomine	Plate10-A6	0.529338	0.525336	0.00400193	0.527337	0.0144261	Not checked
Enoximone	Plate6-A11	0.536425	0.515876	0.020549	0.52615	0.0138749	Not checked
4-DAMP methiodide	Plate6-A8	0.515874	0.536415	0.0205403	0.526144	0.0138382	Not checked
Betamethasone	Plate3-F4	0.577463	0.501504	0.0759585	0.539483	0.0119686	Not checked
R(-)-N6-(2-Phenylisopropyl)adenosine	Plate12-H9	0.551142	0.549673	0.00146924	0.550408	0.0113647	Not checked
Loxiglumide	Plate8-B11	0.555522	0.596416	0.0408938	0.575969	0.0112264	Not checked
Phosphonoacetic acid	Plate13-D2	0.514091	0.542304	0.0282135	0.528198	0.0104882	Not checked
1,5-Isoquinolinediol	Plate9-B6	0.5096	0.517348	0.0077486	0.513474	0.0090012	Not checked
(±)-HA-966	Plate2-F5	0.513433	0.517154	0.00372131	0.515294	0.00776223	Not checked
Maprotiline hydrochloride	Plate11-B3	0.519076	0.528242	0.00916536	0.523659	0.00697775	Not checked
Bisoprolol hemifumarate salt	Plate12-H2	0.55854	0.54134	0.0172002	0.54994	0.00651807	Not checked
L-Methionine sulfoximine	Plate10-H8	0.526162	0.526403	0.000240684	0.526282	0.00628982	Not checked
Metoclopramide hydrochloride	Plate10-E3	0.530602	0.521849	0.00875249	0.526226	0.00585398	Not checked
Rauwolscine hydrochloride	Plate14-F4	0.507687	0.55806	0.0503729	0.532874	0.00541998	Not checked
ABT-418 hydrochloride	Plate2-H2	0.518716	0.511088	0.00762858	0.514902	0.00506098	Not checked
(±)-AMT hydrochloride	Plate2-A6	0.519429	0.510105	0.00932418	0.514767	0.00413002	Not checked
L-Hyoscyamine	Plate8-A8	0.573433	0.576395	0.00296222	0.574914	0.00395869	Not checked
3-alpha,21-Dihydroxy-5-alpha-pregnan-20-one	Plate12-B8	0.536339	0.562808	0.026469	0.549574	0.00271974	Not checked
Proglumide	Plate11-D3	0.51806	0.52842	0.01036	0.52324	0.00227531	Not checked
X80	Plate11-D5	0.549281	0.497193	0.0520872	0.523237	0.00224514	Not checked
Cortisone	Plate3-H11	0.530439	0.546016	0.0155771	0.538228	0.00153402	Not checked
Lithium Chloride	Plate8-E5	0.594398	0.554452	0.039946	0.574425	0.000588985	Not checked
Hemicholinium-3	Plate8-B9	0.541058	0.6076	0.0665423	0.574329	-6.83955e-05	Not checked
1-Allyl-3,7-dimethyl-8-p-sulfophenylxanthine	Plate2-A8	0.524466	0.503053	0.021413	0.51376	-0.00281068	Not checked
2,2'-Bipyridyl	Plate6-H2	0.518253	0.528822	0.0105688	0.523538	-0.00295936	Not checked
(+)-Butaclamol hydrochloride	Plate1-H6	0.567417	0.480668	0.0867483	0.524042	-0.0039261	Not checked
Ethopropazine hydrochloride	Plate11-H4	0.504042	0.541196	0.0371539	0.522619	-0.00468175	Not checked
N,N-Dihexyl-2-(4-fluorophenyl)indole-3-acetamide	Plate6-F4	0.525528	0.520784	0.00474418	0.523156	-0.0054178	Not checked
R(-)-Isoproterenol (+)-bitartrate	Plate8-H11	0.560197	0.586621	0.0264241	0.573409	-0.00640403	Not checked
Phorbol 12-myristate 13-acetate	Plate13-H3	0.541398	0.509834	0.0315642	0.525616	-0.00690709	Not checked
Bestatin hydrochloride	Plate3-F5	0.561063	0.513159	0.0479038	0.537111	-0.00774779	Not checked
Zofenopril calcium	Plate15-D2	0.518703	0.504715	0.0139874	0.511709	-0.00818765	Not checked
L-Canavanine sulfate	Plate4-H11	0.518135	0.496839	0.0212958	0.507487	-0.00844293	Not checked
Fenobam	Plate11-E3	0.534556	0.509953	0.0246036	0.522254	-0.00877564	Not checked
Ranitidine hydrochloride	Plate14-D4	0.537022	0.52567	0.0113521	0.531346	-0.00967962	Not checked
Nocodazole	Plate10-B4	0.520541	0.527195	0.00665452	0.523868	-0.0123266	Not checked
Roscovitine	Plate4-A6	0.514554	0.499317	0.0152369	0.506936	-0.0125689	Not checked
Guvacine hydrochloride	Plate8-B2	0.59642	0.547816	0.0486045	0.572118	-0.0152933	Not checked
(±)-p-Aminoglutethimide	Plate2-E5	0.50877	0.514928	0.00615773	0.511849	-0.0159827	Not checked
Nylidrin hydrochloride	Plate12-D2	0.540943	0.554585	0.0136424	0.547764	-0.0160438	Not checked
CIQ	Plate16-F5	0.503147	0.548909	0.0457622	0.526028	-0.0162872	Not checked
Picotamide	Plate13-E4	0.53157	0.516797	0.0147724	0.524184	-0.0165618	Not checked
YM 976	Plate1-B7	0.489261	0.556565	0.0673036	0.522913	-0.0170555	Not checked
Sivelestat sodium salt hydrate	Plate11-B6	0.528382	0.514438	0.0139434	0.52141	-0.0182478	Not checked
Taurine	Plate15-B5	0.479038	0.54103	0.0619913	0.510034	-0.0200376	Not checked
O6-benzylguanine	Plate3-C2	0.547756	0.523201	0.0245556	0.535479	-0.0213151	Not checked
Bropirimine	Plate16-F2	0.546825	0.503763	0.0430614	0.525294	-0.0226471	Not checked
Allopurinol	Plate2-C3	0.52455	0.497013	0.0275371	0.510782	-0.0233372	Not checked
Brinzolamide	Plate16-B3	0.534088	0.516242	0.0178464	0.525165	-0.0237646	Not checked
Gabapentin	Plate8-C3	0.569649	0.571777	0.00212755	0.570713	-0.0249698	Not checked
Lonidamine	Plate9-H9	0.517777	0.501392	0.016385	0.509585	-0.0271928	Not checked
Betaine aldehyde chloride	Plate3-C3	0.549983	0.519428	0.0305546	0.534706	-0.0277398	Not checked
Bethanechol chloride	Plate4-G5	0.526705	0.48305	0.0436551	0.504878	-0.0279622	Not checked
Hexamethonium dichloride	Plate8-F4	0.581974	0.558526	0.0234476	0.57025	-0.0281565	Not checked
TPMPA	Plate16-G5	0.535255	0.513842	0.0214128	0.524549	-0.0290979	Not checked
4-DAMP	Plate16-C3	0.525213	0.52369	0.00152333	0.524451	-0.0299425	Not checked
(±)-Norepinephrine (+)bitartrate	Plate1-F4	0.519031	0.524561	0.00553056	0.521796	-0.0300399	Not checked
L-allylglycine	Plate2-G2	0.511978	0.507533	0.00444526	0.509756	-0.0304084	Not checked
NAN-190 hydrobromide	Plate11-H7	0.51632	0.523868	0.00754822	0.520094	-0.0330071	Not checked
Adenosine 3',5'-cyclic monophosphate	Plate2-A5	0.518236	0.499851	0.0183851	0.509044	-0.0353153	Not checked
Captopril	Plate4-G3	0.499341	0.508083	0.00874202	0.503712	-0.0366811	Not checked
(±)-Atenolol	Plate2-E2	0.517128	0.500206	0.0169218	0.508667	-0.0379129	Not checked
Hydroxylamine hydrochloride	Plate8-H8	0.570348	0.567108	0.00324031	0.568728	-0.0386385	Not checked
Trimethoprim	Plate16-H2	0.53816	0.50873	0.02943	0.523445	-0.0386577	Not checked
EBPC	Plate15-H10	0.482309	0.532489	0.0501795	0.507399	-0.0386785	Not checked
Ancitabine hydrochloride	Plate2-G3	0.516369	0.500454	0.0159157	0.508411	-0.0396744	Not checked
NF 023	Plate11-A11	0.523675	0.515308	0.0083666	0.519492	-0.0397617	Not checked
BRL 50481	Plate3-H5	0.512245	0.554225	0.0419798	0.533235	-0.0399626	Not checked
(±)-Muscarine chloride	Plate11-F3	0.527892	0.510959	0.0169324	0.519425	-0.0405049	Not checked
Suramin sodium salt	Plate15-G3	0.476585	0.537166	0.0605809	0.506876	-0.0423792	Not checked
Ciprofibrate	Plate3-A9	0.519166	0.546719	0.0275533	0.532943	-0.0423924	Not checked
Cyclothiazide	Plate5-A2	0.521162	0.49519	0.0259722	0.508176	-0.0437925	Not checked
N-Acetyltryptamine	Plate2-C2	0.511445	0.504047	0.0073971	0.507746	-0.0442603	Not checked
N-(4-Amino-2-chlorophenyl)phthalimide	Plate2-H4	0.497736	0.517724	0.019988	0.50773	-0.0443719	Not checked
L-Histidine hydrochloride	Plate8-A7	0.570648	0.565042	0.0056059	0.567845	-0.0447202	Not checked
m-Iodobenzylguanidine hemisulfate	Plate9-A5	0.503672	0.511559	0.00788743	0.507616	-0.0455179	Not checked
GR-89696 fumarate	Plate8-B3	0.594124	0.540555	0.0535691	0.567339	-0.0481986	Not checked
Aminoguanidine hydrochloride	Plate2-C4	0.497472	0.516563	0.0190905	0.507017	-0.0492827	Not checked
Ouabain	Plate12-G4	0.508346	0.580685	0.0723387	0.544516	-0.0497246	Not checked
p-Aminoclonidine hydrochloride	Plate1-D4	0.541149	0.499029	0.0421197	0.520089	-0.0498882	Not checked
Iodoacetamide	Plate8-A11	0.54125	0.592192	0.0509419	0.566721	-0.0524575	Not checked
Pheniramine maleate	Plate13-C2	0.498578	0.539132	0.0405541	0.518855	-0.0524687	Not checked
Aurothioglucose	Plate9-E6	0.49708	0.516599	0.0195189	0.506839	-0.052742	Not checked
L-Buthionine-sulfoximine	Plate3-G2	0.553595	0.509715	0.04388	0.531655	-0.0530956	Not checked
Hydrochlorothiazide	Plate8-F5	0.565719	0.567359	0.00163987	0.566539	-0.0537104	Not checked
Atorvastatin calcium salt trihydrate	Plate1-H5	0.542757	0.496729	0.0460279	0.519743	-0.0539075	Not checked
Hexamethonium bromide	Plate8-G3	0.581413	0.551006	0.0304068	0.56621	-0.0559784	Not checked
L-Aspartic acid	Plate2-F4	0.519388	0.492652	0.0267357	0.50602	-0.0561553	Not checked
Spermidine trihydrochloride	Plate14-A8	0.536872	0.516044	0.0208283	0.526458	-0.0579846	Not checked
2-Methylthioadenosine triphosphate tetrasodium	Plate2-H6	0.516494	0.494979	0.0215153	0.505737	-0.0581096	Not checked
BU224 hydrochloride	Plate3-A8	0.529277	0.531949	0.00267262	0.530613	-0.0617546	Not checked
Oxotremorine sesquifumarate salt	Plate12-D5	0.524814	0.561833	0.0370192	0.543324	-0.0620826	Not checked
L-Tryptophan	Plate15-G4	0.440519	0.567296	0.126777	0.503908	-0.063377	Not checked
Valganciclovir hydrochloride hydrate	Plate8-G5	0.57793	0.552171	0.0257591	0.56505	-0.063963	Not checked
PHA 767491 hydrochloride	Plate2-C7	0.459019	0.550264	0.0912454	0.504641	-0.0656601	Not checked
Imetit dihydrobromide	Plate9-A6	0.50391	0.506891	0.00298059	0.505401	-0.066129	Not checked
Glipizide	Plate8-G2	0.567891	0.561159	0.00673132	0.564525	-0.0675796	Not checked
Imiloxan hydrochloride	Plate9-G4	0.503853	0.50657	0.00271742	0.505211	-0.0678905	Not checked
BW 284c51	Plate2-D4	0.512884	0.495578	0.0173058	0.504231	-0.0684844	Not checked
CGS-21680 hydrochloride	Plate5-A4	0.515841	0.494687	0.0211541	0.505264	-0.0689519	Not checked
Amiloride hydrochloride	Plate2-D2	0.510809	0.49744	0.0133689	0.504125	-0.0692192	Not checked
Oxotremorine methiodide	Plate12-H5	0.560511	0.524431	0.0360798	0.542471	-0.0709239	Not checked
Urapidil hydrochloride	Plate16-G6	0.530847	0.50857	0.0222764	0.519708	-0.0710061	Not checked
Fexofenadine hydrochloride	Plate7-A9	0.516306	0.491593	0.0247139	0.50395	-0.0710762	Not checked
Astaxanthin	Plate2-G4	0.522053	0.485336	0.036717	0.503695	-0.0721824	Not checked
Serotonin hydrochloride	Plate8-E8	0.539696	0.587829	0.0481333	0.563762	-0.0728313	Not checked
Diazoxide	Plate6-A5	0.528521	0.496789	0.0317317	0.512655	-0.073087	Not checked
Tizanidine hydrochloride	Plate14-H5	0.530986	0.518801	0.0121847	0.524893	-0.0734508	Not checked
7,8-Dihydroxyflavone hydrate	Plate14-D6	0.541681	0.507889	0.0337929	0.524785	-0.0745194	Not checked
OBAA	Plate2-B3	0.512973	0.49293	0.0200433	0.502951	-0.0773081	Not checked
9-Amino-1,2,3,4-tetrahydroacridine hydrochloride	Plate1-D7	0.499884	0.535485	0.0356008	0.517684	-0.0778414	Not checked
Histamine dihydrochloride	Plate8-D6	0.529729	0.59589	0.0661607	0.56281	-0.0793907	Not checked
GABA	Plate1-A6	0.564562	0.470438	0.0941248	0.5175	-0.0799832	Not checked
Phosphomycin disodium	Plate12-H10	0.556443	0.526687	0.0297559	0.541565	-0.0803165	Not checked
Pirenzepine dihydrochloride	Plate13-A3	0.535495	0.493947	0.0415483	0.514721	-0.0803263	Not checked
Cantharidic Acid	Plate4-H9	0.498754	0.496332	0.00242204	0.497543	-0.0828179	Not checked
Betaine hydrochloride	Plate3-B3	0.55546	0.500548	0.0549113	0.528004	-0.0834389	Not checked
Ritodrine hydrochloride	Plate14-A2	0.515753	0.531712	0.0159588	0.523732	-0.0849216	Not checked
3-Aminopropylphosphonic acid	Plate1-H11	0.538718	0.495187	0.0435303	0.516953	-0.0863468	Not checked
Altretamine	Plate2-A4	0.496145	0.506807	0.0106615	0.501476	-0.0874763	Not checked
DL-p-Chlorophenylalanine methyl ester hydrochloride	Plate4-H2	0.508006	0.48544	0.0225656	0.496723	-0.0889557	Not checked
MHPG piperazine	Plate8-A4	0.567576	0.554557	0.0130189	0.561066	-0.0913948	Not checked
Mifamurtide	Plate9-G2	0.501885	0.503124	0.00123993	0.502505	-0.0930803	Not checked
L-N6-(1-Iminoethyl)lysine hydrochloride	Plate9-C4	0.499347	0.505516	0.00616894	0.502431	-0.0937615	Not checked
SR-95531	Plate15-D3	0.483214	0.515633	0.0324186	0.499423	-0.0951006	Not checked
4-Hydroxybenzhydrazide	Plate8-A9	0.546268	0.574505	0.0282369	0.560387	-0.0960742	Not checked
DL-Buthionine-[S,R]-sulfoximine	Plate3-H2	0.507829	0.544411	0.0365822	0.52612	-0.0990992	Not checked
1,10-Phenanthroline monohydrate	Plate13-C6	0.512682	0.511017	0.00166588	0.51185	-0.0996785	Not checked
L-Dopa ethyl ester	Plate8-C5	0.574793	0.544513	0.0302802	0.559653	-0.101125	Not checked
Buspirone hydrochloride	Plate3-G4	0.538235	0.513461	0.0247742	0.525848	-0.101359	Not checked
TMPH hydrochloride	Plate10-A2	0.516408	0.508232	0.00817587	0.51232	-0.101381	Not checked
Dequalinium chloride hydrate	Plate5-B9	0.506863	0.496038	0.010825	0.501451	-0.101886	Not checked
6-Aminohexanoic acid	Plate2-A3	0.505011	0.493512	0.0114993	0.499261	-0.102741	Not checked
8-Cyclopentyl-1,3-dipropylxanthine	Plate5-G2	0.505938	0.496217	0.00972134	0.501077	-0.105113	Not checked
DL-Thiorphan	Plate15-B10	0.469113	0.525888	0.0567752	0.4975	-0.108706	Not checked
(±)-gamma-Vinyl GABA	Plate16-H8	0.537392	0.493312	0.0440805	0.515352	-0.108722	Not checked
Levetiracetam	Plate11-D6	0.531374	0.495262	0.0361119	0.513318	-0.109007	Not checked
Oxaprozin	Plate12-G5	0.538651	0.538791	0.0001402	0.538721	-0.109801	Not checked
L-Glutamic acid, N-phthaloyl-	Plate12-H7	0.55219	0.525122	0.0270678	0.538656	-0.110475	Not checked
Tryptamine hydrochloride	Plate1-G2	0.524884	0.504782	0.0201024	0.514833	-0.110985	Not checked
RX 821002 hydrochloride	Plate14-B4	0.536797	0.505364	0.0314326	0.52108	-0.111132	Not checked
DL-threo-beta-hydroxyaspartic acid	Plate8-A5	0.560456	0.555777	0.00467967	0.558116	-0.111708	Not checked
5-Hydroxyindolacetic acid	Plate8-H7	0.562365	0.553831	0.00853459	0.558098	-0.111834	Not checked
Promazine hydrochloride	Plate13-A2	0.519796	0.499372	0.0204245	0.509584	-0.114946	Not checked
Phaclofen	Plate13-A8	0.502281	0.516164	0.0138831	0.509223	-0.117378	Not checked
4-Methylpyrazole hydrochloride	Plate10-A4	0.531986	0.48759	0.0443961	0.509788	-0.120908	Not checked
(±)-2-Amino-5-phosphonopentanoic acid	Plate1-B9	0.498985	0.528791	0.0298065	0.513888	-0.121974	Not checked
L-Beta-threo-benzyl-aspartate	Plate15-F3	0.480202	0.511005	0.0308033	0.495604	-0.122121	Not checked
L-Arginine	Plate1-H8	0.543187	0.484383	0.0588037	0.513785	-0.123174	Not checked
8-Bromo-cAMP sodium	Plate3-C5	0.549342	0.495294	0.0540487	0.522318	-0.130698	Not checked
(±)-Thalidomide	Plate16-C5	0.530884	0.494364	0.0365198	0.512624	-0.132342	Not checked
6-Methoxy-1,2,3,4-tetrahydro-9H-pyrido[3,4b] indole	Plate1-A3	0.545607	0.480246	0.0653606	0.512927	-0.133151	Not checked
4-Hydroxy-3-methoxyphenylacetic acid	Plate8-H3	0.550414	0.559308	0.00889415	0.554861	-0.134126	Not checked
6-Hydroxy-DL-DOPA	Plate8-H4	0.551013	0.558708	0.00769472	0.554861	-0.134127	Not checked
Tiapride hydrochloride	Plate15-A5	0.478639	0.509103	0.030464	0.493871	-0.134381	Not checked
Arcaine sulfate	Plate1-G3	0.525913	0.499669	0.0262443	0.512791	-0.134728	Not checked
Methotrexate hydrate	Plate1-B11	0.505672	0.519786	0.0141139	0.512729	-0.13545	Not checked
SB-215505	Plate11-C2	0.490102	0.531783	0.0416804	0.510942	-0.135647	Not checked
L-2-aminoadipic acid	Plate2-B2	0.492766	0.495144	0.00237788	0.493955	-0.139316	Not checked
(±)-CPP	Plate5-A3	0.506365	0.487029	0.0193362	0.496697	-0.142951	Not checked
2-(Methylthio)adenosine 5'-diphosphate trisodium salt hydrate	Plate2-B4	0.512003	0.474449	0.0375543	0.493226	-0.144339	Not checked
Benserazide hydrochloride	Plate3-H4	0.505818	0.534968	0.0291507	0.520393	-0.146696	Not checked
Cytosine-1-beta-D-arabinofuranoside hydrochloride	Plate4-H7	0.518617	0.459388	0.0592294	0.489002	-0.146702	Not checked
Tetraisopropyl pyrophosphoramide	Plate15-G5	0.462787	0.521323	0.0585354	0.492055	-0.147227	Not checked
4-Amino-1,8-naphthalimide	Plate1-G4	0.54104	0.482231	0.0588085	0.511636	-0.148159	Not checked
Cantharidin	Plate4-A9	0.49976	0.477133	0.0226268	0.488446	-0.150859	Not checked
Eprosartan mesylate	Plate11-A9	0.482331	0.536736	0.0544047	0.509534	-0.151446	Not checked
MRS 1523	Plate10-G4	0.504182	0.507189	0.00300619	0.505686	-0.152541	Not checked
(-)-Naproxen sodium	Plate10-H3	0.51393	0.497156	0.0167748	0.505543	-0.153639	Not checked
(-)-MK-801 hydrogen maleate	Plate11-A4	0.511288	0.506451	0.00483684	0.50887	-0.158895	Not checked
Doxycycline hydrochloride	Plate6-A6	0.543419	0.455001	0.0884182	0.49921	-0.159725	Not checked
Kynurenic acid	Plate9-H7	0.474324	0.516174	0.0418499	0.495249	-0.160595	Not checked
(±)-Sulpiride	Plate14-A11	0.55503	0.476947	0.0780834	0.515988	-0.161453	Not checked
Harmane	Plate8-E6	0.517161	0.584174	0.0670132	0.550667	-0.163002	Not checked
1-Methylimidazole	Plate11-D2	0.515179	0.501499	0.0136801	0.508339	-0.164845	Not checked
Isoxanthopterin	Plate9-H3	0.479945	0.509041	0.0290959	0.494493	-0.167638	Not checked
(S)-(+)-Camptothecin	Plate5-C2	0.495278	0.492041	0.00323715	0.49366	-0.169187	Not checked
S-Nitrosoglutathione	Plate11-B8	0.502933	0.512722	0.00978918	0.507828	-0.170579	Not checked
SB 202190	Plate3-B4	0.533255	0.501737	0.0315173	0.517496	-0.170775	Not checked
SB-525334	Plate9-H5	0.462834	0.52516	0.0623261	0.493997	-0.172248	Not checked
DPO-1	Plate7-G4	0.524945	0.467718	0.0572271	0.496331	-0.172297	Not checked
S-(p-Azidophenacyl)glutathione	Plate1-C5	0.497544	0.521326	0.0237821	0.509435	-0.17374	Not checked
Bay 11-7085	Plate3-C4	0.528659	0.504981	0.0236775	0.51682	-0.176392	Not checked
Moclobemide	Plate11-C5	0.511567	0.502902	0.00866484	0.507234	-0.177234	Not checked
Tropicamide	Plate16-C4	0.502284	0.512181	0.00989701	0.507233	-0.179021	Not checked
L-3,4-Dihydroxyphenylalanine	Plate6-F5	0.517918	0.473279	0.0446396	0.495598	-0.183	Not checked
3'-Azido-3'-deoxythymidine	Plate1-B6	0.470223	0.54692	0.0766973	0.508571	-0.183781	Not checked
Tranilast	Plate15-H4	0.450611	0.523163	0.0725522	0.486887	-0.183788	Not checked
1-Phenyl-3-(2-thiazolyl)-2-thiourea	Plate12-B9	0.580691	0.48243	0.0982611	0.53156	-0.184044	Not checked
XCT790	Plate16-G4	0.501727	0.509335	0.00760796	0.505531	-0.193757	Not checked
6(5H)-Phenanthridinone	Plate13-D5	0.509319	0.48627	0.0230494	0.497795	-0.194392	Not checked
3,5-Dinitrocatechol	Plate6-H8	0.493654	0.493588	6.6484e-05	0.493621	-0.195742	Not checked
3-Aminopropionitrile fumarate	Plate1-F6	0.529205	0.485661	0.0435439	0.507433	-0.197017	Not checked
NADPH tetrasodium	Plate11-H9	0.497248	0.51344	0.0161926	0.505344	-0.198436	Not checked
Disopyramide	Plate6-A3	0.487539	0.498737	0.011198	0.493138	-0.198853	Not checked
Pancuronium bromide	Plate12-A8	0.528353	0.531381	0.00302831	0.529867	-0.2016	Not checked
Nitrendipine	Plate12-A2	0.52584	0.533525	0.00768536	0.529682	-0.203513	Not checked
N-Acetyl-L-Cysteine	Plate2-A2	0.479394	0.489612	0.0102179	0.484503	-0.204462	Not checked
Bumetanide	Plate3-A3	0.527178	0.497178	0.0299999	0.512178	-0.214971	Not checked
Carbachol	Plate4-A4	0.510736	0.448758	0.0619777	0.479747	-0.215925	Not checked
PD 168,077 maleate	Plate13-A10	0.498053	0.490857	0.00719619	0.494455	-0.216898	Not checked
Aurintricarboxylic acid	Plate1-F5	0.51893	0.491457	0.0274724	0.505193	-0.223051	Not checked
DL-alpha-Methyl-p-tyrosine	Plate1-A2	0.556389	0.453801	0.102588	0.505095	-0.224194	Not checked
(±)-cis-Piperidine-2,3-dicarboxylic acid	Plate13-A5	0.488843	0.497292	0.00844922	0.493067	-0.226248	Not checked
PD173952	Plate13-C4	0.446731	0.539073	0.0923426	0.492902	-0.227361	Not checked
SQ 22536	Plate15-H3	0.453132	0.50754	0.0544081	0.480336	-0.230132	Not checked
Trandolapril	Plate12-E5	0.524672	0.529555	0.00488293	0.527114	-0.230142	Not checked
Apomorphine hydrochloride hemihydrate	Plate1-H7	0.535946	0.473209	0.0627371	0.504577	-0.230214	Not checked
Bendamustine hydrochloride	Plate8-G4	0.547891	0.533541	0.0143504	0.540716	-0.231528	Not checked
(-)-Quinpirole hydrochloride	Plate13-C11	0.514638	0.467869	0.0467691	0.491253	-0.238472	Not checked
3-Bromo-7-nitroindazole	Plate3-A2	0.503798	0.513688	0.00989002	0.508743	-0.24352	Not checked
Ro 04-6790 dihydrochloride	Plate14-A6	0.541393	0.473649	0.067744	0.507521	-0.245137	Not checked
Oxolinic acid	Plate12-H3	0.552706	0.498122	0.0545841	0.525414	-0.247764	Not checked
PD-180970	Plate1-A9	0.507773	0.497466	0.0103066	0.50262	-0.252972	Not checked
Telenzepine dihydrochloride	Plate16-A5	0.500871	0.496263	0.00460864	0.498567	-0.254051	Not checked
Iproniazid phosphate	Plate9-A4	0.481036	0.489288	0.00825264	0.485162	-0.254468	Not checked
GW9662	Plate10-H9	0.521119	0.46304	0.0580796	0.49208	-0.257462	Not checked
L-alpha-Methyl-p-tyrosine	Plate11-B2	0.510026	0.489583	0.020443	0.499805	-0.260564	Not checked
NBQX disodium	Plate12-D3	0.521946	0.525749	0.00380278	0.523848	-0.264004	Not checked
Beclomethasone	Plate2-H10	0.476064	0.475122	0.000941478	0.475593	-0.265872	Not checked
2-Methyl-5-hydroxytryptamine maleate	Plate11-B4	0.490325	0.507082	0.0167572	0.498703	-0.272918	Not checked
Famciclovir	Plate10-H4	0.488491	0.490014	0.00152241	0.489252	-0.279264	Not checked
AGK2	Plate14-H8	0.503772	0.503968	0.000195138	0.50387	-0.281215	Not checked
1-(2-Methoxyphenyl)piperazine hydrochloride	Plate15-A3	0.462646	0.483086	0.0204401	0.472866	-0.282975	Not checked
(±)-Octopamine hydrochloride	Plate12-F3	0.536235	0.507594	0.0286412	0.521914	-0.284049	Not checked
Lometrexol hydrate	Plate10-C2	0.519977	0.457192	0.0627852	0.488584	-0.284415	Not checked
alpha-Methyl-5-hydroxytryptamine maleate	Plate11-C4	0.496735	0.498398	0.00166273	0.497567	-0.285662	Not checked
AEG 3482	Plate9-B2	0.52422	0.436759	0.0874604	0.48049	-0.297948	Not checked
Kenpaullone	Plate9-A8	0.517629	0.440894	0.0767349	0.479261	-0.309378	Not checked
Piperlongumine	Plate11-A6	0.459011	0.530841	0.07183	0.494926	-0.315277	Not checked
Thio-NADP sodium	Plate15-G9	0.464433	0.471582	0.00714914	0.468007	-0.317346	Not checked
H-8 dihydrochloride	Plate11-C3	0.489531	0.499688	0.010157	0.494609	-0.318833	Not checked
3-Tropanylindole-3-carboxylate methiodide	Plate16-H4	0.505978	0.474486	0.0314918	0.490232	-0.326217	Not checked
Isoguvacine hydrochloride	Plate8-A2	0.527381	0.525496	0.00188503	0.526439	-0.329839	Not checked
2-(2-Aminoethyl)isothiourea dihydrobromide	Plate1-H9	0.506591	0.485309	0.0212821	0.49595	-0.330505	Not checked
R-(-)-Desmethyldeprenyl hydrochloride	Plate6-G2	0.487988	0.457213	0.030775	0.4726	-0.331199	Not checked
Gabaculine hydrochloride	Plate1-A7	0.517275	0.474272	0.0430029	0.495774	-0.332557	Not checked
Reactive Blue 2	Plate14-B5	0.518754	0.477966	0.0407878	0.49836	-0.335669	Not checked
Rottlerin	Plate14-B3	0.543213	0.451081	0.0921315	0.497147	-0.347656	Not checked
(±)-Baclofen	Plate3-A4	0.47878	0.512614	0.0338341	0.495697	-0.351951	Not checked
Ro 41-0960	Plate14-A5	0.525583	0.466053	0.0595308	0.495818	-0.360791	Not checked
Pentolinium di[L(+)-tartrate]	Plate12-A9	0.524402	0.504158	0.0202435	0.51428	-0.363198	Not checked
Niclosamide	Plate11-G7	0.489766	0.491515	0.00174926	0.490641	-0.363344	Not checked
K114	Plate13-G5	0.465467	0.477792	0.0123243	0.471629	-0.370713	Not checked
PHA-543613	Plate12-A3	0.509636	0.513735	0.00409885	0.511685	-0.390102	Not checked
GW9508	Plate7-H2	0.528782	0.42956	0.0992213	0.479171	-0.400289	Not checked
SCH 58261	Plate16-F10	0.494892	0.467179	0.0277134	0.481036	-0.405838	Not checked
Reserpine	Plate1-H4	0.507264	0.470704	0.0365597	0.488984	-0.411488	Not checked
Quazinone	Plate13-B11	0.489257	0.43708	0.0521769	0.463169	-0.427729	Not checked
BF-170 hydrochloride	Plate13-B8	0.441222	0.484785	0.0435626	0.463003	-0.428841	Not checked
Brefeldin A from Penicillium brefeldianum	Plate3-A5	0.498229	0.474117	0.0241121	0.486173	-0.431107	Not checked
SB 415286	Plate7-A2	0.510027	0.441847	0.0681806	0.475937	-0.443259	Not checked
N-Methyl-beta-carboline-3-carboxamide	Plate7-F4	0.509103	0.442528	0.0665749	0.475815	-0.444876	Not checked
Tyrphostin AG 538	Plate16-G2	0.458746	0.488465	0.0297193	0.473606	-0.470167	Not checked
Ro 90-7501	Plate9-C11	0.460486	0.458429	0.00205636	0.459457	-0.49367	Not checked
Tyrphostin 47	Plate16-C2	0.50245	0.436374	0.0660758	0.469412	-0.50648	Not checked
Olomoucine	Plate12-A4	0.492781	0.50751	0.0147283	0.500145	-0.509742	Not checked
Ruthenium red	Plate14-D2	0.493708	0.464887	0.0288211	0.479298	-0.524054	Not checked
Nelfinavir mesylate hydrate	Plate8-H6	0.475608	0.516304	0.0406962	0.495956	-0.539742	Not checked
Temsirolimus	Plate7-C6	0.480245	0.455542	0.0247024	0.467893	-0.550126	Not checked
5HPP-33	Plate16-E5	0.460154	0.463142	0.00298818	0.461648	-0.573697	Not checked
Mifepristone	Plate11-A2	0.467783	0.461791	0.00599173	0.464787	-0.653305	Not checked
SB 206553 hydrochloride	Plate15-E4	0.374864	0.448424	0.0735597	0.411644	-0.71608	Not checked
Dipyridamole	Plate6-G5	1.04332	-0.243734	1.28705	0.399791	-0.800385	Not checked
DFB	Plate11-E4	0.474101	0.429027	0.0450742	0.451564	-0.801617	Not checked
Sepiapterin	Plate15-A4	0.399866	0.394585	0.00528091	0.397225	-0.818082	Not checked
Tyrphostin AG 835	Plate15-H9	0.371806	0.420584	0.048779	0.396195	-0.82537	Not checked
Idazoxan hydrochloride	Plate9-B3	0.422937	0.417036	0.00590147	0.419987	-0.860979	Not checked
Minocycline hydrochloride	Plate11-A3	0.467284	0.423877	0.0434068	0.445581	-0.86872	Not checked
NO-711 hydrochloride	Plate11-H11	0.422508	0.464015	0.0415076	0.443261	-0.894733	Not checked
Nomifensine maleate	Plate11-H6	0.434672	0.433847	0.000825162	0.43426	-0.995694	Not checked
6-Nitroso-1,2-benzopyrone	Plate11-G10	0.43186	0.423299	0.00856107	0.427579	-1.07062	Not checked
CP-66713	Plate12-C3	0.350193	0.511015	0.160823	0.430604	-1.23073	Not checked
Fiduxosin hydrochloride	Plate7-E6	0.421751	0.408115	0.0136353	0.414933	-1.25377	Not checked
JFD00244	Plate8-F2	0.49161	0.283702	0.207909	0.387656	-1.28549	Not checked
SB 242084 dihydrochloride hydrate	Plate12-E2	0.39893	0.435338	0.0364074	0.417134	-1.37038	Not checked
ODQ	Plate12-H4	0.416456	0.413276	0.0031801	0.414866	-1.3939	Not checked
10058-F4	Plate1-E7	0.538012	0.26766	0.270353	0.402836	-1.41299	Not checked
1,3-Dimethyl-8-phenylxanthine	Plate12-D8	0.385684	0.423609	0.0379259	0.404647	-1.49985	Not checked
Apigenin	Plate1-G6	0.530022	0.219927	0.310095	0.374974	-1.7369	Not checked
U-74389G maleate	Plate16-B6	0.305354	0.323008	0.0176548	0.314181	-1.85048	Not checked
5-(N-Ethyl-N-isopropyl)amiloride	Plate1-E6	0.505793	0.218965	0.286828	0.362379	-1.88332	Not checked
7-Chloro-4-hydroxy-2-phenyl-1,8-naphthyridine	Plate4-G6	0.216818	0.270718	0.0538994	0.243768	-1.98093	Not checked
Tyrphostin AG 879	Plate15-F6	0.224686	0.231889	0.00720392	0.228287	-2.0132	Not checked
3-Amino-1-propanesulfonic acid sodium	Plate1-G7	0.532466	0.163006	0.36946	0.347736	-2.05355	Not checked
Ellipticine	Plate7-F2	0.312514	0.338681	0.0261672	0.325598	-2.4407	Not checked
SU 5416	Plate14-G11	0.280729	0.260012	0.0207177	0.270371	-2.58881	Not checked
GW5074	Plate7-C11	0.297737	0.268687	0.0290507	0.283212	-3.00385	Not checked
Morin	Plate10-F7	0.0967593	0.112261	0.015502	0.10451	-3.24618	Not checked
K 185	Plate9-F7	0.189559	0.112053	0.0775067	0.150806	-3.36593	Not checked
Topotecan hydrochloride hydrate	Plate12-C6	0.182126	0.159452	0.0226736	0.170789	-3.92442	Not checked
Quinacrine dihydrochloride	Plate13-A11	-0.162844	-0.126495	0.036349	-0.144669	-4.52381	Not checked
Staurosporine aglycone	Plate7-A3	0.0683062	0.188415	0.120109	0.128361	-5.06124	Not checked
PD-166285 hydrate	Plate14-B11	0.0451725	-0.0837768	0.128949	-0.0193022	-5.45155	Not checked
GW2974	Plate7-C10	-0.0210765	-0.0831278	0.0620512	-0.0521021	-7.45891	Not checked
