# Supplementary material for: A FRET-based respirasome assembly screen identifies spleen tyrosine kinase as a target to improve muscle mitochondrial respiration and exercise performance in mice
Source: Nat Commun. 2023 Jan 25;14:312. doi: 10.1038/s41467-023-35865-x (PMC9877034; doi:10.1038/s41467-023-35865-x)
Supplement: Supplementary file 5 — Supplementary Data 2 [file 41467_2023_35865_MOESM5_ESM.xlsx]

## Sheet: Sheet1
Supplementary Data 2. Results of the secondary screen
Compound	Mean cFRET/donor of compound (10 μM) - mean cFRET/donor of DMSO
MNS	1.64583
R(-)-2,10,11-Trihydroxy-N-propylnoraporphine hydrobromide	1.06707
Artemether	0.781721
R(-)-Apocodeine hydrochloride	0.765376
beta-Lapachone	0.454893
NSC 95397	0.414724
Diphenyleneiodonium chloride	0.348356
ML-7	0.347917
PAPP	0.294983
Propafenone hydrochloride	0.263255
YC-1	0.25401
Sertraline hydrochloride	0.141185
U0126	0.137814
PNU-282987	0.133319
DAPH	0.132342
IPA-3	0.0646212
Ketotifen fumarate	0.0603815
Piceatannol	0.0465671
Wiskostatin	0.0403018
DMH4	0.0362824
Hydroquinone	0.0193553
TG003	0.00587179
BNTX maleate salt hydrate	-0.00243743
Mibefradil dihydrochloride	-0.0702745
Trifluoperazine dihydrochloride	-0.0722959
N-Oleoyldopamine	-0.0808057
Fluoxetine hydrochloride	-0.0863482
Vinblastine sulfate salt	-0.0981307
Dihydrocapsaicin	-0.0999275
Droperidol	-0.102115
LP 12 hydrochloride hydrate	-0.118371
(±)-6-Chloro-PB hydrobromide	-0.122595
Ammonium pyrrolidinedithiocarbamate	-0.134006
Retinoic acid p-hydroxyanilide	-0.154419
(±)-Chloro-APB hydrobromide	-0.163576
Gossypol	-0.174128
5alpha-Pregnan-3alpha-ol-11,20-dione	-0.184821
KB-R7493	-0.203648
(±)-PPHT hydrochloride	-0.21234
R(-)-2,10,11-Trihydroxyaporphine hybrobromide	-0.213851
GBR-12935 dihydrochloride	-0.216016
PRE-084	-0.219233
Clorgyline hydrochloride	-0.253464
6-Methyl-2-(phenylethynyl)pyridine hydrochloride	-0.255286
(±)-3-(3,4-dihydroxyphenyl)-2-methyl-DL-alanine	-0.255805
Triflupromazine hydrochloride	-0.264722
CGP 20712A methanesulfonate	-0.271406
Methoxamine hydrochloride	-0.285883
MTEP hydrochloride	-0.314511
Hydralazine hydrochloride	-0.317606
PF-573228	-0.318893
NS5806	-0.335397
SIB 1893	-0.363539
(-)-cis-(1S,2R)-U-50488 tartrate	-0.375815
Candesartan cilexetil	-0.383679
(±)-Butaclamol hydrochloride	-0.41444
Capsazepine	-0.430761
CI-976	-0.438069
BTO-1	-0.472624
