# Supplementary material for: A FRET-based respirasome assembly screen identifies spleen tyrosine kinase as a target to improve muscle mitochondrial respiration and exercise performance in mice
Source: Nat Commun. 2023 Jan 25;14:312. doi: 10.1038/s41467-023-35865-x (PMC9877034; doi:10.1038/s41467-023-35865-x)
Supplement: Supplementary file 9 — Source Data [file 41467_2023_35865_MOESM9_ESM.xlsx]

## Sheet: Figure 1
Figure 1e
	Fluorescent intensity of AcGFP			Fluorescent intensity of DsRed-Monomer
	Pre-photobleaching	Post-photobleaching		Pre-photobleaching	Post-photobleaching
	21.98	24.49		29.92	3.94
	17.14	18.14		15.72	1.26
	23.72	28.34		26.03	2.01
	11.025	16.995		12.94	2.11
	11.28	18.54		11.34	1.98
	24.94	29.25		21.84	4.58
	23.67	33.61		27.14	4.99
	25.64	34.26		29.43	4.87
	13.53	15.61		12.31	1.1

## Sheet: Figure 2
Figure 2a													Figure 2b									Figure 2c
	Ct value													COX7RP				FP70					FP70			UQCRC2				NDUFB8
	Gapdh			Cox7rp
siControl #1	16.1798	16.1889	15.3333	26.5603	26.6194	26.2416
siControl #2	16.0953	16.1885	15.6471	27.0846	26.6713	26.1739
siCox7rp #1	15.985	16.1641	16.0028	29.2102	30.4185	29.5998
siCox7rp #2	15.69	15.1865	16.0145	31.2263	29.5857	30.0523
Figure 2e
	Donor intensity
siControl #1	474.617	457.959	502.702	446.083	458.941	493.408	470.398	481.463	480.718	484.208	480.882	463.836
siControl #2	471.594	446.065	471.734	471.437	472.418	466.052	421.885	465.42	449.163	467.133	481.87	476.875
siCox7rp #1	473.54	494.394	460.192	492.612	363.917	476.868	487.435	416.717	480.899	470.516	496.392	446.93
siCox7rp #2	479.508	484.138	466.83	490.784	456.696	487.751	490.937	476.453	445.199	458.326	474.071	495.92
Figure 2f
	Acceptor intensity
siControl #1	198.354	187.4	209.455	189.904	199.815	214.077	214.568	210.87	202.78	215.489	212.601	210.454
siControl #2	207.314	202.34	192.629	200.709	194.714	205.873	206.487	197.007	198.969	203.734	211.694	207.348
siCox7rp #1	194.166	196.521	189.104	209.144	179.367	213.076	203.495	181.589	195.58	192.2	206.948	194.202
siCox7rp #2	211.065	216.283	202.789	206.902	202.521	211.263	213.64	202.848	187.006	193.551	208.059	213.158
Figure 2g
	cFRET/donor
siControl #1	0.514827	0.504997	0.565037	0.511439	0.545122	0.5866	0.618546	0.575728	0.543632	0.582508	0.571823	0.549179
siControl #2	0.558985	0.552133	0.501361	0.50719	0.493036	0.562826	0.550173	0.53832	0.561099	0.550872	0.57948	0.542628
siCox7rp #1	0.481307	0.50025	0.500689	0.5144	0.519817	0.520648	0.469491	0.442369	0.481051	0.470437	0.518398	0.493696
siCox7rp #2	0.481768	0.480584	0.451074	0.486062	0.49151	0.48746	0.46078	0.482668	0.459294	0.481087	0.458712	0.473202

## Sheet: Figure 3
Figure 3c								Figure 3d							Figure 3e														Figure 3f
		cFRET/donor							UQCRC2				FP70			NDUFB8				COX8A			RISP			FP70				NDUFB8				COX8A				RISP			FP70				ATP5A				b-actin
MNS (mM)	5	0.728361	0.755074	0.725035
	2.5	0.73379	0.729051	0.729574
	1.25	0.702227	0.722187	0.685866
	0.5	0.654946	0.651806	0.655875
	0.25	0.62418	0.622591	0.622151
	0.125	0.590629	0.594549	0.594905
	0.05	0.589681	0.595096	0.587723
	0.025	0.585406	0.584902	0.598062
Figure 3g
		OCR (pmol/min)
		DMSO			MNS
Time (min)	1.59344	68.7705	54.3377	58.2787	101.955	75.4949	102.311
	8.15573	65.8988	52.6349	56.8751	97.0903	71.5984	96.0466
	14.7556	65.1269	51.4203	56.2519	95.6629	70.5042	95.2621
	21.4029	33.5088	24.8176	24.466	42.0451	34.4373	41.1588
	28.0055	28.6748	22.4077	22.4414	37.6328	29.9924	34.5906
	34.6228	26.8282	21.709	21.6897	36.2105	28.4388	33.6817
	41.2625	93.968	73.3036	96.0171	191.477	125.091	192.178
	47.8245	94.4139	73.2098	95.4065	178.01	125.628	188.14
	54.4356	94.6781	74.0516	93.2664	170.29	126.038	183.424
	61.1187	24.0116	18.0463	17.4973	30.4229	24.2201	25.6656
	67.7223	22.371	17.2793	16.7562	29.4877	22.3105	26.601
	74.3284	20.9522	16.3721	16.844	29.0659	22.0898	25.19

## Sheet: Figure 4
Figure 4b						Figure 4c						Figure 4d
		cFRET/donor						cFRET/donor					UQCRC2				FP70
BAY61-3606 (mM)	5	0.714777	0.699756	0.680926		GSK143 (mM)	5	0.671052	0.664634	0.668955
	2.5	0.721236	0.673776	0.69549			2.5	0.664478	0.661724	0.663184
	1.25	0.659119	0.660094	0.656549			1.25	0.626406	0.628796	0.624904
	0.5	0.620608	0.619526	0.622081			0.5	0.618854	0.617146	0.616588
	0.25	0.615503	0.613502	0.613381			0.25	0.607002	0.606937	0.608355
	0.125	0.611176	0.612128	0.606519			0.125	0.603381	0.602993	0.603833
	0.05	0.604583	0.60385	0.606434			0.05	0.600212	0.602244	0.601621
	0.025	0.599694	0.599769	0.603767			0.025	0.599883	0.594549	0.594905
Figure 4e
	NDUFB8			COX8A			RISP			FP70
															Figure 4f
																NDUFB8				COX8A				RISP				FP70				ATP5A				b-actin
Figure 4g									Figure 4h
		OCR (pmol/min)									OCR (pmol/min)
		DMSO			BAY61-3606						DMSO			GSK143
Time (min)	1.59497	64.6644	55.438	55.7135	82.1813	87.1782	86.878		Time (min)	1.59012	88.6096	83.9217	67.1181	86.3663	101.476	109.529
	8.19491	61.3444	50.709	52.6656	75.1849	80.631	80.8626			8.19004	83.9211	80.1822	65.2412	80.6639	95.7144	103.101
	14.796	60.2845	49.5947	51.978	73.7747	79.6951	80.0578			14.7961	81.4461	77.6274	63.7419	78.3858	93.925	99.737
	21.4438	58.9346	45.4093	49.6241	69.7349	75.0354	75.1974			21.4365	29.1695	29.1101	27.73	31.4112	35.8504	35.8924
	28.0132	54.0288	36.7158	41.4514	58.3215	61.9632	60.0401			27.9978	27.2527	28.0502	25.6345	30.3328	34.1166	34.7477
	34.6147	46.341	28.4084	32.7827	44.2871	46.3035	46.5987			34.5991	26.6781	27.0147	24.9196	28.4661	32.7529	33.954
	41.2994	102.739	73.8321	75.7973	134.593	139.521	135.82			41.2855	99.5777	101.348	89.3295	111.209	121.617	131.967
	47.9063	96.7071	73.6767	74.3781	131.122	135.009	132.022			47.8884	96.7693	98.0299	86.1674	108.698	119.189	126.41
	54.5178	91.7093	73.5129	72.5327	126.238	131.481	127.3			54.4975	88.8163	91.0399	80.0713	100.321	108.746	115.77
	61.2001	16.2763	15.4932	20.3902	21.1773	22.2538	27.4518			61.1757	18.1079	19.5461	18.9314	22.9861	25.0487	24.857
	67.8032	17.2874	16.7676	22.0553	22.4565	23.8115	28.7455			67.7826	19.6828	20.1082	19.8503	23.1795	25.7773	25.4611
	74.4143	16.8838	16.004	21.3084	21.5974	23.2547	28.0479			74.3917	18.5504	19.3417	20.0541	21.1298	24.0865	24.0064

## Sheet: Figure 5
Figure 5a																	Figure 5b
	Ct value																	SYK				NDUFB8				COX8A				RISP				FP70			ATP5A				b-actin
	Gapdh			Syk
siControl #1	17.8829	17.6803	17.6646	29.032	29.4582	29.3153
siControl #2	18.1366	17.8698	17.9	29.5135	29.4116	29.3032
siSyk #1	17.9116	17.7873	17.6372	30.52	30.2554	30.3924
siSyk #2	17.7077	17.79	17.9168	30.3933	30.2651	30.3675
Figure 5c
	cFRET/donor
siControl #1	0.468274	0.510205	0.469335	0.497898	0.471043	0.482559	0.485527	0.451619	0.470013	0.492356	0.506773	0.512312
siControl #2	0.504915	0.484169	0.508791	0.489039	0.483542	0.497725	0.479997	0.485716	0.478643	0.485499	0.513217	0.5214
siSyk #1	0.516813	0.521007	0.505889	0.548855	0.550795	0.513412	0.545868	0.527221	0.526756	0.529976	0.53597	0.545955
siSyk #2	0.519572	0.536946	0.532079	0.519177	0.518289	0.524673	0.534073	0.548611	0.578151	0.533637	0.545757	0.598731
																		Figure 5d
																			UQCRC2				FP70
Figure 5e									Figure 5f
		OCR (pmol/min)									OCR (pmol/min)
		siControl #2			siSyk #1						siControl #2			siSyk #2
Time (min)	1.59342	50.3047	55.3005	70.1788	75.1715	81.8241	93.4635		Time (min)	1.60353	72.3414	65.1059	72.0104	74.1856	78.6263	80.0801
	8.19342	47.5981	53.1693	68.2337	70.8068	76.8754	87.1988			8.1656	68.814	62.0301	67.8844	69.5171	74.2924	77.4789
	14.7926	47.628	52.3167	66.8327	69.4535	76.0944	84.2817			14.7657	69.5201	62.445	66.4412	68.2973	73.4581	76.9741
	21.4636	23.6438	25.8946	35.5739	42.1773	46.3947	43.7706			21.4468	32.7572	29.3132	66.4518	30.8053	35.3159	76.8982
	28.0647	19.886	20.0867	24.9442	31.8791	31.2454	33.2548			28.0509	27.7378	23.6316	67.7128	26.3977	27.6113	78.633
	34.6636	19.6224	20.3189	23.7862	28.7472	28.0775	29.8344			34.621	26.0848	22.7409	68.9674	25.4988	25.8584	78.8626
	41.3356	89.6953	105.708	110.529	152.472	157.531	140.567			41.3003	129.793	117.813	115.909	139.398	163.761	189.159
	47.9398	85.2782	105.104	113.676	137.268	143.575	140.326			47.9095	123.506	113.127	113.678	134.598	158.417	161.726
	54.5418	85.9261	104.679	113.436	131.634	139.751	138.993			54.5174	123.244	110.968	118.585	132.333	154.836	160.959
	61.2134	17.6498	18.5922	18.8454	28.4171	26.4611	29.4011			61.2011	25.4907	19.3827	29.1606	22.9078	23.4937	26.7855
	67.8186	17.4745	18.2105	19.6167	25.9213	25.4181	27.5134			67.8142	23.7734	19.9632	29.4249	21.148	22.1224	29.0485
	74.424	17.6324	18.5852	19.0863	25.6024	26.3255	27.0495			74.4284	23.5087	19.9258	27.1399	22.1318	22.3395	26.9261

## Sheet: Figure 6
Figure 6a			Figure 6b			Figure 6c			Figure 6d			Figure 6e																				Figure 6f							Figure 6g
	Body weight (g)			Hanging time (sec)			Running distance (m)			Running time (sec)					VO2 (ml/min/g)																		UQCRC2			FP70				NDUFB8		COX8A		RISP		FP70
	DMSO	MNS		DMSO	MNS		DMSO	MNS		DMSO	MNS				DMSO								MNS
	26.1	25.9		19	33		486	661		2342	2884		Time (min)	1	0.1105	0.1059	0.0679	0.1054	0.0909	0.0647	0.0931	0.1013	0.0985	0.1273	0.1161	0.1086	0.0903	0.1105	0.106	0.1272
	26.2	26.87		19	62		531	687		2487	2959			2	0.1265	0.1131	0.0896	0.1119	0.1025	0.0865	0.1179	0.1025	0.1129	0.1357	0.1231	0.1247	0.1131	0.1347	0.1081	0.1368
	26.5	27.74		20	70		586	735		2661	3094			3	0.1338	0.1154	0.1166	0.1166	0.1149	0.1125	0.1198	0.1077	0.1202	0.1333	0.1235	0.1287	0.1206	0.1405	0.1108	0.1347
	27.1	27.83		24	95		636	744		2812	3117			4	0.126	0.1118	0.1185	0.1119	0.122	0.115	0.1202	0.1069	0.1201	0.1337	0.1183	0.1327	0.1187	0.1386	0.1163	0.1412
	27.1	28.1		30	143		642	834		2828	3360			5	0.121	0.112	0.12	0.1132	0.121	0.118	0.1268	0.1122	0.1268	0.1296	0.1194	0.1252	0.1169	0.1341	0.1143	0.1504
	27.5	28.3		31	150		661	922		2884	3583			6	0.126	0.1063	0.1225	0.1209	0.1195	0.1185	0.1189	0.1155	0.1291	0.1263	0.1175	0.1341	0.1287	0.1344	0.1245	0.1495
	28.91	28.85		63	150		667	935		2901	3616			7	0.1269	0.1024	0.1214	0.1184	0.1187	0.1069	0.1256	0.1166	0.1291	0.1224	0.1154	0.1302	0.1174	0.1248	0.1241	0.1427
	31.6	29		64	150		834	1053		3360	3920			8	0.1235	0.1034	0.1169	0.1228	0.1228	0.1094	0.1224	0.1165	0.1274	0.1177	0.1137	0.1211	0.1167	0.122	0.1198	0.1405
														9	0.1187	0.1021	0.1137	0.1198	0.1228	0.1024	0.122	0.1156	0.1268	0.1305	0.1242	0.1199	0.1186	0.1223	0.1206	0.1347
														10	0.117	0.0991	0.1202	0.1139	0.1219	0.1039	0.1194	0.1191	0.1239	0.1201	0.1332	0.1323	0.1153	0.1132	0.1239	0.1447
														11	0.1155	0.0989	0.118	0.1144	0.1187	0.0999	0.1175	0.1182	0.1229	0.1293	0.1274	0.1233	0.1137	0.1124	0.1257	0.1408
														12	0.12	0.1001	0.116	0.1118	0.1227	0.0959	0.1187	0.1196	0.123	0.1243	0.1285	0.121	0.1092	0.1149	0.1228	0.1385
														13	0.1179	0.0979	0.1207	0.1117	0.1165	0.0968	0.1184	0.1118	0.1296	0.1274	0.1271	0.12	0.1064	0.119	0.1226	0.1386
														14	0.1155	0.0994	0.1151	0.1162	0.1227	0.0989	0.1163	0.1194	0.1271	0.1226	0.1158	0.1221	0.1138	0.1142	0.1229	0.1368
														15	0.1202	0.0966	0.1214	0.1131	0.1182	0.0953	0.1205	0.1118	0.1266	0.1131	0.1178	0.1203	0.1047	0.1173	0.122	0.136
														16	0.1162	0.0953	0.122	0.1224	0.122	0.0944	0.1124	0.1071	0.1227	0.1209	0.1126	0.114	0.1064	0.1177	0.1169	0.1405
														17	0.1131	0.0939	0.1209	0.1091	0.1177	0.0989	0.1131	0.1087	0.1225	0.1116	0.1182	0.1269	0.11	0.1131	0.1211	0.1387
														18	0.1138	0.0968	0.1163	0.1147	0.1188	0.0904	0.1141	0.1135	0.1176	0.1262	0.1145	0.1242	0.109	0.1203	0.119	0.1392
														19	0.1162	0.0904	0.1216	0.1144	0.1199	0.093	0.1122	0.1078	0.1178	0.1158	0.1167	0.1272	0.1118	0.1203	0.1186	0.1402
														20	0.1173	0.09	0.1156	0.1134	0.1213	0.0927	0.1165	0.1025	0.12	0.1168	0.1147	0.1217	0.1086	0.1206	0.1186	0.1388
														21	0.1144	0.0934	0.1148	0.1101	0.1243	0.0966	0.1149	0.1046	0.1238	0.1184	0.1186	0.1223	0.1098	0.125	0.1202	0.1401
														22	0.1145	0.0924	0.1125	0.1079	0.1176	0.0908	0.1233	0.1033	0.1201	0.1179	0.1142	0.121	0.1093	0.114	0.1253	0.1345
														23	0.1114	0.0927	0.1065	0.1079	0.1179	0.0964	0.117	0.1094	0.1188	0.1118	0.1078	0.1229	0.1022	0.1133	0.1229	0.1358
														24	0.108	0.0952	0.1152	0.1061	0.1162	0.0906	0.118	0.1042	0.1191	0.1121	0.11	0.1164	0.1124	0.1241	0.1202	0.1312
														25	0.1134	0.0998	0.1076	0.1018	0.1089	0.1004	0.1196	0.1095	0.1219	0.1134	0.1132	0.1185	0.1149	0.1154	0.1233	0.1331
														26	0.1056	0.0949	0.1129	0.1113	0.1157	0.0903	0.1222	0.1062	0.12	0.1111	0.1137	0.1127	0.1126	0.1183	0.1234	0.1268
														27	0.1102	0.0909	0.1136	0.104	0.1162	0.0931	0.1177	0.1062	0.1227	0.1145	0.1104	0.1221	0.1046	0.1115	0.1193	0.1346
														28	0.1088	0.0946	0.1083	0.1082	0.1142	0.0914	0.1168	0.1009	0.1226	0.115	0.1088	0.1202	0.1035	0.1121	0.1212	0.1372
														29	0.1083	0.0947	0.118	0.1127	0.1138	0.0974	0.1187	0.1036	0.1198	0.1045	0.1137	0.1146	0.1023	0.1057	0.1256	0.1381
														30	0.1115	0.0912	0.112	0.1079	0.1147	0.0941	0.1207	0.1024	0.1194	0.1048	0.1058	0.1164	0.1001	0.1044	0.1219	0.1289
														31	0.1083	0.0907	0.1216	0.1043	0.1133	0.0981	0.1238	0.0996	0.1236	0.1197	0.1164	0.1134	0.1033	0.1136	0.1204	0.1346
														32	0.1044	0.09	0.121	0.1071	0.1116	0.0912	0.1177	0.1017	0.1159	0.1189	0.1187	0.12	0.108	0.11	0.1337	0.1344
														33	0.1113	0.0949	0.1147	0.1054	0.113	0.0971	0.1143	0.0976	0.1095	0.1149	0.1156	0.1222	0.1056	0.1134	0.122	0.1221
														34	0.1174	0.0962	0.1172	0.1071	0.11	0.0904	0.1179	0.0968	0.1223	0.1126	0.1113	0.124	0.1089	0.1127	0.1317	0.1199
														35	0.1058	0.0946	0.115	0.1109	0.1146	0.0944	0.1182	0.1033	0.1253	0.1128	0.114	0.1189	0.1069	0.1123	0.1158	0.1171

## Sheet: Supplementary Figure 2
	Supplementary Figure 2b			Supplementary Figure 2c			Supplementary Figure 2d
	cFRET/donor			cFRET/donor
	Untreated	DMSO		DMSO	b-Lapachone				cFRET/donor
	0.490058	0.492509		0.554678	0.674361		b-Lapachone (mM)	5	0.782503	0.79111	0.77437
	0.492899	0.528887		0.5426	0.664456			2.5	0.784114	0.76749	0.77719
	0.520477	0.513962		0.561252	0.69407			1.25	0.796395	0.654984	0.764368
	0.523886	0.517905		0.547522	0.669282			0.5	0.671677	0.682488	0.63936
	0.508502	0.530052		0.537869	0.689216			0.25	0.622493	0.627134	0.62558
	0.525407	0.523119		0.541335	0.695452			0.125	0.650411	0.60286	0.609278
	0.52531	0.520362		0.518342	0.701748			0.05	0.612403	0.611158	0.620364
	0.532986	0.533181		0.563805	0.664026			0.025	0.620915	0.590795	0.611586
	0.513436	0.523887		0.542772	0.626525
	0.544482	0.539446		0.572238	0.683118
	0.512823	0.535459		0.526076	0.674085
	0.53117	0.531057		0.560919	0.677534

## Sheet: Supplementary Figure 3
Supplementary Figure 3a					Supplementary Figure 3b				Supplementary Figure 3c				Supplementary Figure 3d					Supplementary Figure 3e
UQCRC2			FP70		UQCRC2		FP70		UQCRC2		FP70		UQCRC2		FP70			UQCRC2			FP70

## Sheet: Supplementary Figure 4
	Supplementary Figure 4a					Supplementary Figure 4b					Supplementary Figure 4c					Supplementary Figure 4d					Supplementary Figure 4e
	Basal respiration		Maximal respiration			Basal respiration		Maximal respiration			Basal respiration		Maximal respiration			Basal respiration		Maximal respiration			Basal respiration		Maximal respiration
	ECAR (mpH/min)		ECAR (mpH/min)			ECAR (mpH/min)		ECAR (mpH/min)			ECAR (mpH/min)		ECAR (mpH/min)			ECAR (mpH/min)		ECAR (mpH/min)			ECAR (mpH/min)		ECAR (mpH/min)
	DMSO	MNS	DMSO	MNS		DMSO	BAY61-3606	DMSO	BAY61-3606		DMSO	GSK143	DMSO	GSK143		siControl #2	siSyk #1	siControl #2	siSyk #1		siControl #2	siSyk #2	siControl #2	siSyk #2
	49.8197	71.2945	84.8563	107.398		26.3528	34.2178	62.6332	75.2667		35.0525	42.066	59.6198	69.9165		45.7781	54.0619	62.921	75.3445		72.5699	63.1637	110.031	97.1013
	56.569	50.5376	89.8161	84.7961		52.9386	32.098	76.814	68.4075		38.1394	40.5583	65.5027	67.6318		49.7358	56.6169	64.6379	76.1424		67.8054	59.6728	105.145	93.5962
	42.2141	58.8543	71.3205	95.4971		28.0223	30.8046	56.5057	67.1132		41.0436	42.4006	67.4188	68.7203		52.7719	55.547	85.6147	89.0854		81.5904	68.6558	117.307	107.749

## Sheet: Supplementary Figure 5
	Supplementary Figure 5a			Supplementary Figure 5b			Supplementary Figure 5c			Supplementary Figure 5e
	Quadriceps femoris muscle weight/BW (%)			Gastrocnemius muscle weight/BW (%)			Soleus muscle weight/BW (%)			Size of mitochondria (mm2)
	DMSO	MNS		DMSO	MNS		DMSO	MNS		DMSO	MNS
	0.535249	0.490459		0.409579	0.393993		0.0153257	0.024735		0.063	0.072
	0.575094	0.360832		0.567925	0.290121		0.0320611	0.0211438		0.044	0.065
	0.514182	0.448754		0.578182	0.359431		0.00848708	0.0206406		0.088	0.056
	0.532824	0.515444		0.526718	0.496525		0.00696203	0.0108108		0.053	0.017
	0.516605	0.452921		0.494465	0.396353		0.0155655	0.0215854		0.074	0.117
	0.370849	0.498558		0.311439	0.44124			0.0136986		0.089	0.079
	0.378481	0.417176		0.339557	0.435142			0.014373		0.091	0.062
	0.349014	0.491724		0.218264	0.43			0.0131034		0.078	0.044
										0.094	0.078
										0.041	0.032
										0.031	0.046
										0.028	0.028
										0.046	0.015
										0.14	0.044
										0.25	0.057
										0.187	0.052
										0.373	0.092
										0.253	0.043
										0.153	0.049
										0.058	0.137
										0.058	0.03
										0.12	0.067
										0.12	0.054
										0.157	0.053
										0.115	0.046
										0.07	0.089
										0.081	0.079
										0.117	0.065
										0.22	0.059
										1.052	0.05
										0.212	0.151
										0.039	0.14
										0.034	0.043
										0.046	0.06
										0.092	0.102
										0.268	0.062
										0.098	0.072
										0.185	0.034
										0.078	0.061
										0.081	0.051
										0.072	0.047
										0.055	0.079
										0.049	0.069
										0.062	0.175
										0.059	0.083
										0.057	0.14
										0.081	0.203
										0.117	0.102
										0.452	0.204
										0.084	0.036
										0.081	0.032
										0.049	0.094
										0.084	0.071
										0.054	0.044
										0.052	0.064
										0.224	0.075
										0.125	0.045
										0.441	0.141
										0.097	0.078
										0.104	0.055
										0.073	0.062
										0.079	0.049
										0.065	0.071
										0.072	0.095
										0.041	0.027
										0.049	0.055
										0.041	0.267
										0.113	0.047
										0.219	0.059
										0.044	0.411
										0.06	0.034
										0.039	0.031
										0.043	0.042
										0.057	0.042
										0.051	0.069
										0.028	0.049
										0.026	0.053
										0.024	0.054
										0.058	0.048
										0.045	0.058
										0.04	0.122
										0.157	0.143
										0.06	0.064
										0.067	0.056
										0.037	0.056
										0.04	0.052
										0.277	0.046
										0.139	0.064
										0.314	0.057
										0.025	0.064
										0.175	0.066
										0.117	0.106
										0.038	0.067
										0.09	0.349
										0.037	0.255
										0.054	0.059
										0.044	0.036
										0.062	0.043
										0.045	0.022
										0.048	0.029
										0.058	0.083
										0.084	0.077
										0.066	0.042
										0.064	0.047
										0.045	0.138
										0.059	0.032
										0.054	0.056
										0.058	0.064
										0.056	0.071
										0.084	0.065
										0.246	0.079
										0.071	0.212
										0.171	0.081
										0.049	0.351
										0.047	0.034
										0.285	0.058
										0.227	0.088
										0.156	0.08
										0.051	0.091
										0.04	0.068
										0.107	0.054
										0.147	0.092
										0.073	0.265
										0.147	0.096
										0.029	0.14
										0.071	0.058
										0.152	0.072
										0.077	0.049
										0.055	0.071
										0.508	0.196
										0.541	0.306
										0.214	0.592
										0.076	0.051
										0.103	0.049
										0.104	0.03
										0.076	0.047
										0.075	0.027
										0.044	0.029
										0.049	0.051
										0.042	0.053
										0.084	0.037
										0.048	0.083
										0.042	0.065
										0.028	0.048
										0.04	0.041
										0.028	0.041
										0.057	0.03
										0.143	0.049
										0.141	0.057
										0.071	0.044
										0.064	0.069
										0.063	0.06
										0.077	0.067
										0.085	0.066
										0.045	0.025
										0.039	0.031
										0.06	0.036
										0.046	0.058
										0.113	0.062
										0.029	0.015
										0.044	0.095
										0.223	0.078
										0.203	0.059
										0.071	0.063
										0.06	0.107
										0.114	0.054
										0.142	0.049
										0.036	0.038
										0.066	0.058
										0.083	0.028
										0.053	0.093
										0.054	0.086
										0.169	0.037
										0.104	0.044
										0.024	0.082
										0.038	0.056
										0.2	0.057
										0.099	0.052
										0.09	0.03
										0.239	0.052
										0.077	0.085
										0.279	0.028
										0.058	0.048
										0.04	0.045
										0.082	0.049
										0.101	0.043
										0.1	0.042
										0.02	0.104
										0.039	0.08
										0.032	0.037
										0.032	0.067
										0.05	0.084
										0.047	0.038
										0.02	0.038
										0.054	0.059
										0.302	0.055
										0.33	0.051
										0.014	0.048
										0.02	0.045
										0.095	0.059
										0.203	0.038
										0.049	0.053
										0.053	0.073
										0.036	0.067
										0.048	0.081
										0.034	0.095
										0.043	0.039
										0.035	0.051
										0.04	0.071
										0.039	0.091
										0.034	0.033
										0.063	0.044
										0.06	0.031
										0.037	0.028
										0.033	0.063
										0.027	0.067
										0.031	0.21
										0.078	0.17
										0.031	0.028
										0.068	0.084
										0.07	0.183
										0.082	0.05
										0.052	0.046
										0.064	0.03
										0.056	0.075
										0.028	0.055
										0.069	0.102
										0.079	0.052
										0.047	0.063
										0.053	0.507
										0.051	0.046
										0.102	0.074
										0.057	0.087
										0.038	0.062
										0.042	0.047
										0.098	0.101
										0.051	0.04
										0.064	0.037
										0.058	0.515
										0.028	0.03
										0.342	0.033
										0.044	0.11
										0.044	0.054
										0.04	0.035
										0.049	0.068
										0.054	0.055
										0.059	0.071
										0.048	0.043
										0.058	0.041
										0.375	0.046
										0.056	0.052
										0.163	0.081
										0.266	0.038
											0.063
											0.031
											0.047
											0.061
											0.021
											0.067
											0.053
											0.028
											0.078
											0.074
											0.067
											0.08
											0.087
											0.026
											0.068
											0.066
											0.346
											0.047
											0.051
											0.036
											0.106
											0.047
											0.029
											0.085
											0.381
											0.036
											0.054
											0.32
											0.116
											0.063
											0.065
											0.062
											0.085
											0.028
											0.057
											0.058
											0.028
											0.066
											0.041
											0.03
											0.062
											0.034
											0.049
											0.05
											0.239
											0.024
											0.025
											0.053
											0.033
											0.061
											0.054
											0.058
											0.071
											0.044
											0.061
											0.047
											0.054
											0.055
											0.069
											0.061
											0.151
											0.431
											0.763
											0.663
											0.087

[truncated: 1 more sheets: Supplementary Figure 6]
